# Supplementary material for: Discovery of Cellular Proteins Required for the Early Steps of HCV Infection Using Integrative Genomics
Source: PLoS One. 2013 Apr 12;8(4):e60333. doi: 10.1371/journal.pone.0060333 (PMC3625227; doi:10.1371/journal.pone.0060333)
Supplement: File S1 — Listing of human proteins associated with HCV viral protein E1 and/or E2. (XLSX) [file pone.0060333.s011.xlsx]

## Sheet: Sheet1
File S1. Listing of human proteins associated with HCV viral protein E1 and/or E2
Gene symbol	Entrez gene ID	Type of interaction	Num. of indirect interactions	Description
SDC2	6383	primary	direct	E2
SCARB1	949	primary	direct	E2
OCLN	4950	primary	direct	E2
ITGB1	3688	primary	direct	E2
ICAM3	3385	primary	direct	E2
CLDN1	9076	primary	direct	E2
CD81	975	primary	direct	E2
PRKCA	5578	secondary	3	indirected by ITGB1 / indirected by SDC2 / indirected by OCLN /
ZBTB16	7704	secondary	2	indirected by ICAM3 / indirected by CD81 /
TSPAN4	7106	secondary	2	indirected by ITGB1 / indirected by CD81 /
TJP3	27134	secondary	2	indirected by OCLN / indirected by CLDN1 /
TJP2	9414	secondary	2	indirected by OCLN / indirected by CLDN1 /
TJP1	7082	secondary	2	indirected by CLDN1 / indirected by OCLN /
SHC1	6464	secondary	2	indirected by CD81 / indirected by ITGB1 /
PRKCG	5582	secondary	2	indirected by SDC2 / indirected by OCLN /
PRKCB	5579	secondary	2	indirected by SDC2 / indirected by OCLN /
ITGA4	3676	secondary	2	indirected by ITGB1 / indirected by CD81 /
FN1	2335	secondary	2	indirected by ITGB1 / indirected by SDC2 /
EZR	7430	secondary	2	indirected by SDC2 / indirected by ICAM3 /
CD9	928	secondary	2	indirected by ITGB1 / indirected by CD81 /
CD63	967	secondary	2	indirected by ITGB1 / indirected by CD81 /
APOE	348	secondary	2	indirected by SCARB1 / indirected by SDC2 /
YWHAB	7529	secondary	1	indirected by ITGB1 /
YES1	7525	secondary	1	indirected by OCLN /
WNK4	65266	secondary	1	indirected by CLDN1 /
VTN	7448	secondary	1	indirected by ITGB1 /
VEGFB	7423	secondary	1	indirected by ITGB1 /
VCAN	1462	secondary	1	indirected by ITGB1 /
VCAM1	7412	secondary	1	indirected by ITGB1 /
ULK1	8408	secondary	1	indirected by OCLN /
TSPAN3	10099	secondary	1	indirected by ITGB1 /
TRAPPC4	51399	secondary	1	indirected by SDC2 /
TRAF6	7189	secondary	1	indirected by CD81 /
TNFSF13	8741	secondary	1	indirected by SDC2 /
TNC	3371	secondary	1	indirected by ITGB1 /
TMEM158	25907	secondary	1	indirected by ITGB1 /
TLN1	7094	secondary	1	indirected by ITGB1 /
THBS1	7057	secondary	1	indirected by ITGB1 /
TGOLN2	10618	secondary	1	indirected by ITGB1 /
TGM2	7052	secondary	1	indirected by ITGB1 /
TGFBR3	7049	secondary	1	indirected by SDC2 /
TGFBR1	7046	secondary	1	indirected by OCLN /
TGFB1	7040	secondary	1	indirected by SDC2 /
SPP1	6696	secondary	1	indirected by ITGB1 /
SPARC	6678	secondary	1	indirected by SDC2 /
SNW1	22938	secondary	1	indirected by OCLN /
SMURF1	57154	secondary	1	indirected by OCLN /
SMAD4	4089	secondary	1	indirected by OCLN /
SLC3A2	6520	secondary	1	indirected by ITGB1 /
SLC2A4	6517	secondary	1	indirected by ITGB1 /
SERPINC1	462	secondary	1	indirected by SDC2 /
SDCBP	6386	secondary	1	indirected by SDC2 /
SDC3	9672	secondary	1	indirected by SDC2 /
RGS12	6002	secondary	1	indirected by ITGB1 /
RFC1	5981	secondary	1	indirected by SDC2 /
RELN	5649	secondary	1	indirected by ITGB1 /
REG3A	5068	secondary	1	indirected by SDC2 /
RABGAP1	23637	secondary	1	indirected by ITGB1 /
PZP	5858	secondary	1	indirected by ITGB1 /
PXN	5829	secondary	1	indirected by ITGB1 /
PTK2B	2185	secondary	1	indirected by ITGB1 /
PTK2	5747	secondary	1	indirected by ITGB1 /
PTGFRN	5738	secondary	1	indirected by CD81 /
PRMT2	3275	secondary	1	indirected by SCARB1 /
PRKCQ	5588	secondary	1	indirected by ICAM3 /
PRKCE	5581	secondary	1	indirected by ITGB1 /
PF4	5196	secondary	1	indirected by SDC2 /
PEX5	5830	secondary	1	indirected by SCARB1 /
PDZK1	5174	secondary	1	indirected by SCARB1 /
PDIA3	2923	secondary	1	indirected by ITGB1 /
NME2	4831	secondary	1	indirected by ITGB1 /
NME1	4830	secondary	1	indirected by ITGB1 /
NF2	4771	secondary	1	indirected by ITGB1 /
NF1	4763	secondary	1	indirected by SDC2 /
MYOC	4653	secondary	1	indirected by CD81 /
MSN	4478	secondary	1	indirected by ICAM3 /
MPDZ	8777	secondary	1	indirected by CLDN1 /
MMP2	4313	secondary	1	indirected by CLDN1 /
MMP14	4323	secondary	1	indirected by CLDN1 /
MAP4K4	9448	secondary	1	indirected by ITGB1 /
LTB	4050	secondary	1	indirected by ITGB1 /
LGALS8	3964	secondary	1	indirected by ITGB1 /
LGALS3BP	3959	secondary	1	indirected by ITGB1 /
LGALS1	3956	secondary	1	indirected by ITGB1 /
LAMA3	3909	secondary	1	indirected by SDC2 /
LAMA1	284217	secondary	1	indirected by ITGB1 /
L1CAM	3897	secondary	1	indirected by ITGB1 /
KIT	3815	secondary	1	indirected by CD81 /
KAL1	3730	secondary	1	indirected by SDC2 /
ITGB5	3693	secondary	1	indirected by ITGB1 /
ITGB2	3689	secondary	1	indirected by ICAM3 /
ITGB1BP3	27231	secondary	1	indirected by ITGB1 /
ITGB1BP2	26548	secondary	1	indirected by ITGB1 /
ITGB1BP1	9270	secondary	1	indirected by ITGB1 /
ITGAV	3685	secondary	1	indirected by ITGB1 /
ITGAL	3683	secondary	1	indirected by ICAM3 /
ITGAD	3681	secondary	1	indirected by ICAM3 /
ITGA9	3680	secondary	1	indirected by ITGB1 /
ITGA8	8516	secondary	1	indirected by ITGB1 /
ITGA6	3655	secondary	1	indirected by ITGB1 /
ITGA5	3678	secondary	1	indirected by ITGB1 / indirected by SDC2 /
ITGA3	3675	secondary	1	indirected by ITGB1 /
ITGA2	3673	secondary	1	indirected by ITGB1 /
ITGA11	22801	secondary	1	indirected by ITGB1 /
ITGA10	8515	secondary	1	indirected by ITGB1 /
ITGA1	3672	secondary	1	indirected by ITGB1 /
ITCH	83737	secondary	1	indirected by OCLN /
INO80B	83444	secondary	1	indirected by CD81 /
INADL	10207	secondary	1	indirected by CLDN1 /
ILK	3611	secondary	1	indirected by ITGB1 /
IGSF8	93185	secondary	1	indirected by CD81 /
IGF1R	3480	secondary	1	indirected by ITGB1 /
IFITM1	8519	secondary	1	indirected by CD81 /
ICAM4	3386	secondary	1	indirected by ITGB1 /
HSPG2	3339	secondary	1	indirected by ITGB1 /
HLA-B	3106	secondary	1	indirected by CD81 /
HGF	3082	secondary	1	indirected by SDC2 /
GULP1	51454	secondary	1	indirected by ITGB1 /
GNB2L1	10399	secondary	1	indirected by ITGB1 /
GJB1	2705	secondary	1	indirected by OCLN /
FLT4	2324	secondary	1	indirected by ITGB1 /
FLNB	2317	secondary	1	indirected by ITGB1 /
FLNA	2316	secondary	1	indirected by ITGB1 /
FHL2	2274	secondary	1	indirected by ITGB1 /
FGF2	2247	secondary	1	indirected by SDC2 /
FGA	2243	secondary	1	indirected by ITGB1 /
FBXO2	26232	secondary	1	indirected by ITGB1 /
FBLN2	2199	secondary	1	indirected by ITGB1 /
FBLN1	2192	secondary	1	indirected by ITGB1 /
EPS8	2059	secondary	1	indirected by ITGB1 /
EPHB2	2048	secondary	1	indirected by SDC2 /
EMILIN1	11117	secondary	1	indirected by ITGB1 /
DOK1	1796	secondary	1	indirected by ITGB1 /
DLG5	9231	secondary	1	indirected by CD81 /
DAB1	1600	secondary	1	indirected by ITGB1 /
CSNK2B	1460	secondary	1	indirected by OCLN /
CSNK1E	1454	secondary	1	indirected by OCLN /
CSNK1A1	1452	secondary	1	indirected by OCLN /
CSF2	1437	secondary	1	indirected by SDC2 /
COL1A2	1278	secondary	1	indirected by ITGB1 /
COL1A1	1277	secondary	1	indirected by ITGB1 /
CLEC4M	10332	secondary	1	indirected by ICAM3 /
CLDN3	1365	secondary	1	indirected by CLDN1 /
CD82	3732	secondary	1	indirected by ITGB1 /
CD47	961	secondary	1	indirected by ITGB1 /
CD46	4179	secondary	1	indirected by ITGB1 /
CD36	948	secondary	1	indirected by ITGB1 /
CD31	5175	secondary	1	indirected by ITGB1 /
CD209	30835	secondary	1	indirected by ICAM3 /
CD19	930	secondary	1	indirected by CD81 /
CD151	977	secondary	1	indirected by ITGB1 /
CASK	8573	secondary	1	indirected by SDC2 /
CANX	821	secondary	1	indirected by ITGB1 /
BRD4	23476	secondary	1	indirected by CLDN1 /
ARHGAP5	394	secondary	1	indirected by ITGB1 /
APOA1	335	secondary	1	indirected by SCARB1 /
APBA1	320	secondary	1	indirected by ITGB1 /
ANKS1B	56899	secondary	1	indirected by ITGB1 /
ADRA1A	148	secondary	1	indirected by ITGB1 /
ACTN4	81	secondary	1	indirected by ITGB1 /
ACTN3	89	secondary	1	indirected by ITGB1 /
ACTA1	58	secondary	1	indirected by OCLN /
