# Supplementary material for: Discovery of Cellular Proteins Required for the Early Steps of HCV Infection Using Integrative Genomics
Source: PLoS One. 2013 Apr 12;8(4):e60333. doi: 10.1371/journal.pone.0060333 (PMC3625227; doi:10.1371/journal.pone.0060333)
Supplement: File S2 — Listing of human genes coexpressed with query genes. (XLSX) [file pone.0060333.s012.xlsx]

## Sheet: Sheet1
File S2. Listing of human genes coexpressed with query genes
Entrez gene ID	Gene symbol	Num. of coexpressed query genes	Coexpressed query genes
8468	FKBP6	9	CD81 CLDN6 CLDN9 CLTC PRKCA PRKCB PRKCG RAC1 SCARB1
8573	CASK	7	CD81 CLDN9 CLTC PRKCA PRKCB RAC1 CDC42
3190	HNRPK	7	CD81 CLDN6 CLDN9 CLTC PRKCA RAC1 CDC42
7341	SUMO1	7	CD81 CLDN9 CLTC PRKCA PRKCB RAC1 SCARB1
89927	C16orf45	6	CD81 CLDN6 CLDN9 CLTC RAC1 CDC42
56479	KCNQ5	6	CD81 CLTC PRKCB RAC1 SCARB1 CDC42
728841	KIAA1245/NBPF8/NBPF20/NBPF10	5	CLTC LDLR PRKCA PRKCB SCARB1
9774	BCLAF1	5	CLDN6 CLDN9 CLTC RAC1 SCARB1
9646	CTR9	5	CD81 CLDN6 CLDN9 CLTC RAC1
55041	PLEKHB2	5	CLTC LDLR PRKCA RAC1 CDC42
6500	SKP1A	5	CLTC PRKCA PRKCB RAC1 CDC42
8120	AP3B2	5	CD81 CLTC PRKCB RAC1 CDC42
9441	CRSP7	5	CLDN6 CLDN9 PRKCG RAC1 SCARB1
1740	DLG2	5	CD81 CLDN1 CLDN9 RAC1 SCARB1
220988	HNRPA3	5	CD81 CLDN9 CLTC PRKCA SCARB1
10236	HNRPR	5	CD81 CLDN9 CLTC LDLR RAC1
3251	HPRT1	5	CLTC LDLR PRKCB RAC1 CDC42
5604	MAP2K1	5	CLTC LDLR PRKCB RAC1 CDC42
5594	MAPK1	5	CLTC PRKCA PRKCB RAC1 CDC42
4137	MAPT	5	CLDN6 CLDN9 PRKCA PRKCG CDC42
5048	PAFAH1B1	5	CD81 CLDN1 CLTC RAC1 CDC42
5223	PGAM1	5	CD81 CLTC RAC1 SCARB1 CDC42
5532	PPP3CB	5	CD81 CLTC PRKCB SCARB1 CDC42
5701	PSMC2	5	CD81 CLDN9 CLTC PRKCA RAC1
7905	REEP5	5	CLDN1 CLTC PRKCA PRKCB CDC42
10955	SERINC3	5	CLDN9 CLTC PRKCB RAC1 CDC42
23435	TARDBP	5	CLDN6 CLDN9 PRKCA PRKCB RAC1
7534	YWHAZ	5	CD81 CLTC PRKCB RAC1 CDC42
55854	ZC3H15	5	CD81 CLDN9 CLTC RAC1 CDC42
9378	NRXN1	4	CLTC PRKCB SCARB1 CDC42
23543	RBM9	4	CD81 CLTC PRKCA CDC42
7421	VDR	4	CD81 CLTC RAC1 CDC42
728936	NBPF15	4	CLDN6 LDLR PRKCA RAC1
653972	LOC653972	4	CD81 CLDN6 CLDN9 RAC1
3838	KPNA2	4	CLTC RAC1 CDC42 LDLR
47	ACLY	4	CLTC LDLR RAC1 SCARB1
287	ANK2	4	CLTC PRKCB PRKCG CDC42
518	ATP5G3	4	CD81 CLTC SCARB1 CDC42
539	ATP5O	4	CLDN9 CLTC PRKCA RAC1
523	ATP6V1A	4	CD81 CLTC PRKCB CDC42
51582	AZIN1	4	CD81 CLTC PRKCB RAC1
9184	BUB3	4	CD81 LDLR PRKCG RAC1
93487	C14orf32	4	CD81 CLTC LDLR PRKCG
55832	CAND1	4	CLDN9 CLTC RAC1 CDC42
26047	CNTNAP2	4	CLTC PRKCA PRKCB CDC42
8452	CUL3	4	CLDN9 CLTC PRKCA RAC1
1738	DLD	4	CD81 CLTC RAC1 CDC42
26268	FBXO9	4	CLDN9 CLTC PRKCA CDC42
3093	HIP2	4	CLDN9 CLTC RAC1 CDC42
3181	HNRPA2B1	4	CD81 CLTC PRKCA RAC1
54462	KIAA1128	4	CLDN9 CLTC PRKCA CDC42
3831	KLC1	4	CD81 CLTC PRKCB CDC42
10128	LRPPRC	4	CD81 CLTC RAC1 CDC42
4058	LTK	4	CLDN6 CLDN9 PRKCA PRKCG
6416	MAP2K4	4	CLTC PRKCB RAC1 CDC42
23542	MAPK8IP2	4	CLDN6 CLDN9 PRKCG CDC42
5601	MAPK9	4	CLTC PRKCB SCARB1 CDC42
9782	MATR3	4	CLTC PRKCA PRKCB RAC1
8106	PABPN1	4	CLTC PRKCA PRKCB RAC1
8301	PICALM	4	CD81 CLDN9 CLTC RAC1
9240	PNMA1	4	CLTC PRKCA PRKCB CDC42
5567	PRKACB	4	CD81 PRKCA PRKCB CDC42
23369	PUM2	4	CLDN9 CLTC PRKCA PRKCB
9444	QKI	4	CD81 CLDN9 PRKCG RAC1
6000	RGS7	4	CD81 CLDN9 PRKCB CDC42
6009	RHEB	4	CLDN6 CLTC RAC1 SCARB1
6092	ROBO2	4	CD81 PRKCA RAC1 CDC42
6252	RTN1	4	CD81 CLTC PRKCB CDC42
10313	RTN3	4	CLTC PRKCA RAC1 CDC42
57142	RTN4	4	CLTC PRKCB RAC1 CDC42
9169	SFRS2IP	4	CD81 CLDN6 RAC1 SCARB1
6772	STAT1	4	CD81 CLTC PRKCB RAC1
11075	STMN2	4	CD81 CLTC PRKCB CDC42
23512	SUZ12	4	CLDN6 CLDN9 CLTC PRKCA
6857	SYT1	4	CD81 CLTC PRKCB CDC42
7148	TNXB	4	CLDN6 CLDN9 PRKCA PRKCG
9804	TOMM20	4	CD81 CLTC RAC1 CDC42
7251	TSG101	4	CLDN9 CLTC RAC1 CDC42
7334	UBE2N	4	CD81 CLTC SCARB1 CDC42
7336	UBE2V2	4	CLDN9 CLTC PRKCB CDC42
7360	UGP2	4	CD81 CLTC PRKCB RAC1
7411	VBP1	4	CD81 CLTC RAC1 SCARB1
7529	YWHAB	4	CLTC PRKCB RAC1 CDC42
10971	YWHAQ	4	CD81 CLTC RAC1 SCARB1
548644	POLR2J3	3	LDLR PRKCG SCARB1
29775	CARD10	3	CLDN6 CLDN9 PRKCG
23122	CLASP2	3	CD81 CLTC CDC42
2764	GMFB	3	CLTC PRKCA RAC1
9446	GSTO1	3	CLDN9 CLTC RAC1
10657	KHDRBS1	3	CD81 CLDN6 RAC1
4139	MARK1	3	CD81 LDLR CDC42
9462	RASAL2	3	CD81 CLDN1 LDLR
9699	RIMS2	3	PRKCA PRKCB PRKCG
6405	SEMA3F	3	CLDN1 CLDN6 PRKCG
10923	SUB1	3	PRKCB SCARB1 CDC42
30851	TAX1BP3	3	CD81 PRKCG RAC1
7277	TUBA4A	3	CLTC PRKCB CDC42
107	ADCY1	3	CD81 PRKCB CDC42
119	ADD2	3	CLDN6 PRKCG CDC42
11215	AKAP11	3	CLTC PRKCB CDC42
273	AMPH	3	CLTC PRKCB CDC42
310	ANXA7	3	CLTC RAC1 CDC42
378	ARF4	3	CLTC RAC1 CDC42
51742	ARID4B	3	CD81 CLDN6 CLDN9
55207	ARL8B	3	CLTC RAC1 CDC42
10109	ARPC2	3	PRKCA PRKCB RAC1
440	ASNS	3	CLTC LDLR CDC42
488	ATP2A2	3	CLTC PRKCB RAC1
491	ATP2B2	3	PRKCA PRKCB CDC42
498	ATP5A1	3	CLTC RAC1 CDC42
506	ATP5B	3	CD81 CLTC SCARB1
51382	ATP6V1D	3	CLTC SCARB1 CDC42
51606	ATP6V1H	3	CLTC PRKCB CDC42
25814	ATXN10	3	CLTC PRKCB RAC1
10409	BASP1	3	CLTC PRKCB CDC42
596	BCL2	3	CLDN6 CLDN9 PRKCG
2186	BPTF	3	CLTC LDLR PRKCA
8315	BRAP	3	CLDN9 LDLR RAC1
10944	C11orf58	3	CLDN9 CLTC RAC1
9478	CABP1	3	CLDN6 CLDN9 PRKCG
23261	CAMTA1	3	CLTC PRKCB CDC42
4076	CAPRIN1	3	CLDN9 CLTC RAC1
857	CAV1	3	LDLR PRKCA RAC1
858	CAV2	3	LDLR PRKCA RAC1
10576	CCT2	3	CLTC SCARB1 CDC42
1013	CDH15	3	CLDN6 CLDN9 PRKCG
80205	CHD9	3	CLDN6 LDLR PRKCA
8161	COIL	3	CD81 CLTC PRKCA
10987	COPS5	3	CD81 CLTC RAC1
10920	COPS8	3	CLTC RAC1 CDC42
9377	COX5A	3	CD81 RAC1 CDC42
1653	DDX1	3	CD81 CLTC CDC42
1742	DLG4	3	CLDN6 PRKCA PRKCG
10049	DNAJB6	3	CLTC RAC1 CDC42
10231	DSCR1L1	3	CLTC PRKCB CDC42
11034	DSTN	3	CLTC RAC1 CDC42
1780	DYNC1I1	3	CLTC PRKCB CDC42
1889	ECE1	3	CLDN6 LDLR SCARB1
10919	EHMT2	3	CLDN6 CLDN9 SCARB1
1964	EIF1AX	3	RAC1 SCARB1 CDC42
1974	EIF4A2	3	CLTC RAC1 SCARB1
10146	G3BP1	3	CD81 LDLR RAC1
9908	G3BP2	3	CLTC RAC1 CDC42
23710	GABARAPL1	3	PRKCB SCARB1 CDC42
2743	GLRB	3	CLTC PRKCB CDC42
2744	GLS	3	CLTC PRKCB CDC42
2773	GNAI3	3	CLDN9 CLTC LDLR
2775	GNAO1	3	PRKCB PRKCG CDC42
2805	GOT1	3	CLTC PRKCB CDC42
9737	GPRASP1	3	CLTC PRKCB CDC42
2980	GUCA2A	3	CLDN6 CLDN9 PRKCG
2983	GUCY1B3	3	CLTC PRKCB CDC42
51773	HBXAP	3	CLDN6 CLTC PRKCA
9146	HGS	3	CD81 RAC1 SCARB1
10362	HMG20B	3	CD81 SCARB1 CDC42
3156	HMGCR	3	CLTC LDLR CDC42
3183	HNRPC	3	CD81 CLDN9 RAC1
3184	HNRPD	3	LDLR RAC1 CDC42
259217	HSPA12A	3	CLTC PRKCB CDC42
3483	IGFALS	3	CLDN6 CLDN9 PRKCG
10989	IMMT	3	CLTC RAC1 SCARB1
3718	JAK3	3	CLDN6 LDLR PRKCG
3735	KARS	3	CLDN9 RAC1 SCARB1
23167	KIAA0143	3	CLDN9 CLTC CDC42
26128	KIAA1279	3	CLTC PRKCA RAC1
3797	KIF3C	3	CLTC PRKCB CDC42
3836	KPNA1	3	CD81 CLTC RAC1
11103	KRR1	3	CD81 CLDN6 CLDN9
3913	LAMB2	3	CD81 SCARB1 CDC42
3927	LASP1	3	CLTC PRKCA RAC1
51631	LUC7L2	3	CLDN6 CLDN9 PRKCA
10296	MAEA	3	CLTC PRKCA RAC1
5602	MAPK10	3	CLTC PRKCB CDC42
4190	MDH1	3	CLTC PRKCB CDC42
64112	MOAP1	3	CLTC PRKCB CDC42
4598	MVK	3	CLDN9 PRKCA PRKCG
9612	NCOR2	3	CLDN6 CLDN9 SCARB1
80762	NDFIP1	3	CLTC RAC1 CDC42
4747	NEFL	3	CLTC PRKCB CDC42
27020	NPTN	3	CLTC RAC1 CDC42
4905	NSF	3	CLTC PRKCB CDC42
9972	NUP153	3	CD81 CLDN9 PRKCA
5034	P4HB	3	CD81 LDLR RAC1
10298	PAK4	3	CLDN9 SCARB1 CDC42
10914	PAPOLA	3	CD81 PRKCG RAC1
56144	PCDHA4	3	CLDN6 PRKCG CDC42
5110	PCMT1	3	CLTC PRKCB CDC42
23244	PDS5A	3	CLDN9 PRKCG RAC1
5217	PFN2	3	CLTC PRKCB CDC42
5230	PGK1	3	CLTC RAC1 SCARB1
5296	PIK3R2	3	CLDN6 PRKCG SCARB1
5586	PKN2	3	CLDN6 CLDN9 CLTC
23228	PLCL2	3	PRKCA PRKCB CDC42
5527	PPP2R5C	3	CD81 CLDN9 LDLR
5529	PPP2R5E	3	CLDN6 CLDN9 RAC1
25843	PREI3	3	LDLR RAC1 CDC42
9581	PREPL	3	CLTC PRKCB CDC42
5573	PRKAR1A	3	CLTC RAC1 CDC42
55660	PRPF40A	3	CD81 CLDN6 CLDN9
5716	PSMD10	3	CLDN1 CLTC RAC1
5733	PTGER3	3	CLDN1 PRKCA PRKCG
5781	PTPN11	3	CLTC PRKCG RAC1
51552	RAB14	3	CLTC RAC1 CDC42
11031	RAB31	3	CD81 CLDN6 PRKCB
5868	RAB5A	3	CLTC LDLR RAC1
5870	RAB6A	3	CLTC RAC1 CDC42
5910	RAP1GDS1	3	CLTC PRKCB CDC42
57786	RBAK	3	CLDN6 LDLR PRKCG
10193	RNF41	3	CLTC PRKCB CDC42
65117	RSRC2	3	CLDN6 CLDN9 CLTC
22902	RUFY3	3	CLTC PRKCA CDC42
6447	SCG5	3	CLTC PRKCB CDC42
6382	SDC1	3	CLDN1 LDLR SCARB1
27111	SDCBP2	3	PRKCB RAC1 SCARB1
57030	SLC17A7	3	CD81 PRKCB PRKCG
8604	SLC25A12	3	PRKCB SCARB1 CDC42
10479	SLC9A6	3	CLTC PRKCB CDC42
9892	SNAP91	3	CLTC PRKCB CDC42
58533	SNX6	3	CD81 LDLR PRKCA
6652	SORD	3	CD81 RAC1 SCARB1
6710	SPTB	3	CLDN9 PRKCA PRKCG
6745	SSR1	3	CD81 CLTC LDLR
6753	SSTR3	3	CLDN6 CLDN9 PRKCG
6767	ST13	3	CD81 CLTC RAC1
11171	STRAP	3	CD81 CLTC CDC42
9899	SV2B	3	CLTC PRKCB CDC42
6853	SYN1	3	PRKCB PRKCG CDC42
8407	TAGLN2	3	PRKCA RAC1 SCARB1
10915	TCERG1	3	CD81 CLDN9 CLTC
6950	TCP1	3	CLDN9 CLTC CDC42
9969	THRAP1	3	CLDN6 CLTC PRKCA
9375	TM9SF2	3	CLTC RAC1 CDC42
10972	TMED10	3	CD81 CLTC RAC1
10959	TMED2	3	CLDN9 RAC1 CDC42
8940	TOP3B	3	CLTC PRKCB CDC42
7163	TPD52	3	PRKCB RAC1 CDC42
4591	TRIM37	3	CLTC PRKCB CDC42
7247	TSN	3	CD81 CLDN9 CLTC
7320	UBE2B	3	PRKCA PRKCB CDC42
7322	UBE2D2	3	CLTC RAC1 CDC42
7323	UBE2D3	3	CD81 CLTC RAC1
7337	UBE3A	3	CLDN6 CLTC PRKCA
7345	UCHL1	3	CLTC PRKCB CDC42
9101	USP8	3	CLDN6 CLDN9 RAC1
7416	VDAC1	3	CLTC RAC1 CDC42
23335	WDR7	3	CLTC PRKCA CDC42
55884	WSB2	3	CLTC RAC1 CDC42
7520	XRCC5	3	CLTC RAC1 CDC42
7533	YWHAH	3	CLTC RAC1 CDC42
55734	ZFP64	3	CD81 CLDN6 PRKCA
9326	ZNHIT3	3	CD81 CLTC CDC42
3983	ABLIM1	2	CD81 PRKCA
64400	AKTIP	2	PRKCB CDC42
50649	ARHGEF4	2	PRKCA PRKCB
53335	BCL11A	2	CD81 PRKCB
8763	CD164	2	CD81 CLTC
960	CD44	2	CD81 LDLR
22883	CLSTN1	2	CD81 SCARB1
1289	COL5A1	2	LDLR SCARB1
1291	COL6A1	2	CD81 CLDN6
10659	CUGBP2	2	CLDN6 PRKCB
8560	DEGS1	2	CD81 CLDN1
1956	EGFR	2	CLDN1 CLDN6
23194	FBXL7	2	CD81 PRKCA
3710	ITPR3	2	LDLR SCARB1
688	KLF5	2	CLDN1 LDLR
3898	LAD1	2	CLDN1 CLDN6
4017	LOXL2	2	CLDN9 LDLR
9369	NRXN3	2	CLDN6 CDC42
143	PARP4	2	CD81 LDLR
5097	PCDH1	2	CLDN6 PRKCG
10213	PSMD14	2	CD81 CLTC
5792	PTPRF	2	CLDN9 LDLR
284119	PTRF	2	CD81 PRKCA
64795	RMND5A	2	LDLR SCARB1
949	SCARB1	2	CD81 LDLR
7009	TEGT	2	CD81 RAC1
7070	THY1	2	PRKCB CDC42
7077	TIMP2	2	CD81 RAC1
7078	TIMP3	2	CD81 PRKCA
51663	ZFR	2	CLDN9 CLTC
9692	KIAA0391	2	CLTC RAC1
10772	SRSF10	2	CLDN9 PRKCG
60496	AASDHPPT	2	CLDN9 CLTC
18	ABAT	2	PRKCA PRKCG
25	ABL1	2	CD81 LDLR
11332	ACOT7	2	CLTC CDC42
52	ACP1	2	CLTC CDC42
2181	ACSL3	2	CLTC CDC42
51412	ACTL6B	2	CLDN9 CDC42
55860	ACTR10	2	CLTC CDC42
10121	ACTR1A	2	CLTC CDC42
10096	ACTR3	2	CLTC RAC1
91	ACVR1B	2	PRKCA PRKCG
8754	ADAM9	2	PRKCG RAC1
10768	AHCYL1	2	CD81 RAC1
10000	AKT3	2	PRKCA CDC42
7840	ALMS1	2	PRKCA RAC1
162	AP1B1	2	CD81 SCARB1
1173	AP2M1	2	CD81 CLTC
10297	APC2	2	CLDN9 PRKCG
8539	API5	2	CLTC PRKCA
54840	APTX	2	CLDN9 PRKCA
27237	ARHGEF16	2	CLDN9 PRKCG
8874	ARHGEF7	2	PRKCB CDC42
9915	ARNT2	2	PRKCA PRKCB
416	ARSF	2	CLDN6 CLDN9
460	ASTN1	2	PRKCA CDC42
55252	ASXL2	2	CLDN9 PRKCG
9474	ATG5	2	LDLR PRKCA
515	ATP5F1	2	CLTC RAC1
537	ATP6AP1	2	CD81 CLTC
10159	ATP6AP2	2	CLTC RAC1
535	ATP6V0A1	2	PRKCA PRKCG
527	ATP6V0C	2	CLTC SCARB1
526	ATP6V1B2	2	CLTC CDC42
529	ATP6V1E1	2	CLTC CDC42
11273	ATXN2L	2	CLDN6 CLDN9
4059	BCAM	2	CLDN9 PRKCG
10286	BCAS2	2	CLDN9 CLTC
55859	BEX1	2	PRKCB CDC42
655	BMP7	2	CLDN6 PRKCG
51637	C14orf166	2	CLTC RAC1
64769	C1orf149	2	CLTC CDC42
127703	C1orf216	2	PRKCB CDC42
81688	C6orf62	2	LDLR RAC1
79020	C7orf25	2	CLTC RAC1
23523	CABIN1	2	CD81 LDLR
8911	CACNA1I	2	CLDN6 CLDN9
55799	CACNA2D3	2	PRKCB CDC42
808	CALM3	2	PRKCB PRKCG
818	CAMK2G	2	PRKCB PRKCG
79012	CAMKV	2	CLDN9 PRKCB
10487	CAP1	2	CD81 RAC1
824	CAPN2	2	CD81 RAC1
10951	CBX1	2	CLDN9 RAC1
6367	CCL22	2	PRKCA PRKCG
908	CCT6A	2	CLTC RAC1
966	CD59	2	CD81 SCARB1
923	CD6	2	CLDN6 PRKCB
926	CD8B	2	PRKCA PRKCG
8476	CDC42BPA	2	CLDN1 PRKCA
1021	CDK6	2	LDLR PRKCA
1045	CDX2	2	CLDN9 PRKCG
10523	CHERP	2	CLDN6 PRKCG
1141	CHRNB2	2	CLDN6 CLDN9
1145	CHRNE	2	PRKCA PRKCG
55501	CHST12	2	LDLR RAC1
165530	CLEC4F	2	LDLR RAC1
9685	CLINT1	2	CLTC RAC1
1211	CLTA	2	CLDN6 RAC1
1213	CLTC	2	RAC1 CDC42
51727	CMPK	2	RAC1 CDC42
1315	COPB1	2	CLTC RAC1
8533	COPS3	2	CLTC CDC42
51138	COPS4	2	CLTC CDC42
11052	CPSF6	2	CLDN9 LDLR
1387	CREBBP	2	CLDN6 CLDN9
1400	CRMP1	2	PRKCA PRKCG
9439	CRSP3	2	CLDN9 PRKCA
1434	CSE1L	2	CLTC RAC1
1442	CSH1	2	PRKCA PRKCG
1443	CSH2	2	PRKCA PRKCG
1444	CSHL1	2	PRKCA PRKCG
1457	CSNK2A1	2	CD81 SCARB1
1508	CTSB	2	CD81 SCARB1
54205	CYCS	2	CD81 CLTC
1642	DDB1	2	CD81 SCARB1
8886	DDX18	2	CD81 CLDN9
1654	DDX3X	2	CD81 LDLR
9879	DDX46	2	CLTC LDLR
8562	DENR	2	CLTC RAC1
1718	DHCR24	2	LDLR SCARB1
1665	DHX15	2	CD81 CLTC
1756	DMD	2	PRKCA SCARB1
10294	DNAJA2	2	CLTC CDC42
10059	DNM1L	2	CLTC CDC42
9732	DOCK4	2	PRKCA PRKCB
196403	DTX3	2	CLDN9 PRKCG
1778	DYNC1H1	2	RAC1 CDC42
1781	DYNC1I2	2	CLTC RAC1
51143	DYNC1LI1	2	CLTC CDC42
8655	DYNLL1	2	CLTC RAC1
1859	DYRK1A	2	CLTC SCARB1
1893	ECM1	2	CD81 SCARB1
9294	EDG5	2	CLDN6 CLDN9
9521	EEF1E1	2	CD81 CLTC
5610	EIF2AK2	2	CLDN1 LDLR
1973	EIF4A1	2	CD81 RAC1
8637	EIF4EBP3	2	CLDN6 CLTC
1981	EIF4G1	2	LDLR SCARB1
1982	EIF4G2	2	CLTC RAC1
7458	EIF4H	2	CLTC RAC1
1994	ELAVL1	2	PRKCG RAC1
1996	ELAVL4	2	PRKCB CDC42
8507	ENC1	2	PRKCB SCARB1
2026	ENO2	2	CLTC CDC42
2029	ENSA	2	LDLR PRKCB
26059	ERC2	2	PRKCG CDC42
2107	ETF1	2	CLTC RAC1
2122	EVI1	2	LDLR SCARB1
2146	EZH2	2	CD81 LDLR
23196	FAM120A	2	CLTC RAC1
58516	FAM60A	2	LDLR PRKCA
2217	FCGRT	2	CD81 SCARB1
9638	FEZ1	2	CLDN1 PRKCG
2280	FKBP1A	2	RAC1 SCARB1
2321	FLT1	2	PRKCA SCARB1
5348	FXYD1	2	CD81 PRKCG
9568	GABBR2	2	PRKCB CDC42
2562	GABRB3	2	PRKCB CDC42
2566	GABRG2	2	CLTC CDC42
2639	GCDH	2	CD81 PRKCG
54332	GDAP1	2	PRKCA CDC42
2670	GFAP	2	CD81 PRKCA
2675	GFRA2	2	CLDN6 PRKCG
2688	GH1	2	PRKCA PRKCG
2689	GH2	2	PRKCA PRKCG
2739	GLO1	2	CLTC RAC1
2740	GLP1R	2	CLDN9 PRKCA
2760	GM2A	2	CD81 LDLR
2782	GNB1	2	RAC1 CDC42
2784	GNB3	2	PRKCA PRKCG
2785	GNG3	2	PRKCB CDC42
2801	GOLGA2	2	CLDN6 PRKCA
2803	GOLGA4	2	CD81 CLTC
2914	GRM4	2	CLDN9 PRKCG
2926	GRSF1	2	CLTC CDC42
29789	GTPBP9	2	CLTC CDC42
9555	H2AFY	2	RAC1 SCARB1
3032	HADHB	2	CD81 CLTC
3097	HIVEP2	2	PRKCB CDC42
3115	HLA-DPB1	2	LDLR PRKCB
9987	HNRPDL	2	PRKCA RAC1
4670	HNRPM	2	CLTC RAC1
3320	HSP90AA1	2	CLTC RAC1
3376	IARS	2	CLTC LDLR
3398	ID2	2	LDLR PRKCA
57560	IFT80	2	CLDN9 PRKCA
3581	IL9R	2	CLDN9 PRKCG
3609	ILF3	2	CD81 SCARB1
9118	INA	2	PRKCB CDC42
3631	INPP4A	2	PRKCB CDC42
81533	ITFG1	2	CLTC CDC42
3688	ITGB1	2	LDLR RAC1
3706	ITPKA	2	PRKCB PRKCG
50618	ITSN2	2	PRKCA PRKCG
7881	KCNAB1	2	PRKCA PRKCB
8514	KCNAB2	2	PRKCB PRKCG
3761	KCNJ4	2	PRKCA PRKCB
3784	KCNQ1	2	CLDN9 LDLR
23285	KIAA1107	2	PRKCB CDC42
22920	KIFAP3	2	CLTC CDC42
23633	KPNA6	2	PRKCA RAC1
3895	KTN1	2	CD81 RAC1
3897	L1CAM	2	PRKCG CDC42
26013	L3MBTL	2	CLDN6 CLDN9
3916	LAMP1	2	CD81 RAC1
3920	LAMP2	2	CD81 RAC1
11155	LDB3	2	CLDN6 CLDN9
89884	LHX4	2	CD81 RAC1
4015	LOX	2	CLDN1 LDLR
4034	LRCH4	2	CLDN6 CLDN9
4033	LRMP	2	CD81 PRKCB
9500	MAGED1	2	CD81 CLTC
4131	MAP1B	2	CLTC CDC42
4133	MAP2	2	PRKCG CDC42
6885	MAP3K7	2	CLDN9 RAC1
4134	MAP4	2	CLTC CDC42
5597	MAPK6	2	CLTC LDLR
7867	MAPKAPK3	2	CD81 LDLR
22919	MAPRE1	2	CLTC RAC1
22983	MAST1	2	CLDN6 PRKCG
23031	MAST3	2	PRKCA PRKCB
4145	MATK	2	CLDN6 PRKCG
4208	MEF2C	2	PRKCA PRKCB
4221	MEN1	2	CD81 SCARB1
4245	MGAT1	2	CD81 SCARB1
64386	MMP25	2	CLDN6 CLDN9
4354	MPP1	2	CLTC PRKCB
9112	MTA1	2	PRKCA SCARB1
92140	MTDH	2	PRKCG RAC1
22823	MTF2	2	CLDN6 CLDN9
4524	MTHFR	2	CLDN6 CLDN9
9110	MTMR4	2	CLTC CDC42
10651	MTX2	2	CLDN9 CLTC
23040	MYT1L	2	PRKCB CDC42
63908	NAPB	2	CLTC CDC42
4681	NBL1	2	CD81 LDLR
83988	NCALD	2	PRKCB CDC42
23310	NCAPD3	2	PRKCA PRKCG
23154	NCDN	2	PRKCB PRKCG
10499	NCOA2	2	PRKCB RAC1
81565	NDEL1	2	PRKCB CDC42
4706	NDUFAB1	2	CLTC CDC42
4753	NELL2	2	PRKCB CDC42
4801	NFYB	2	CLDN9 LDLR
4809	NHP2L1	2	CLTC CDC42
81614	NIPA2	2	CLTC RAC1
22861	NLRP1	2	CLDN1 PRKCB
4831	NME2	2	CLTC RAC1
25926	NOL11	2	CLDN9 LDLR
9221	NOLC1	2	CD81 SCARB1
408050	NOMO3	2	CLTC SCARB1
261734	NPHP4	2	CLDN6 CLDN9
8828	NRP2	2	CLDN9 PRKCG
4915	NTRK2	2	PRKCA PRKCG
23165	NUP205	2	PRKCG RAC1
285596	NY-REN-7	2	CLDN6 CLDN9
4956	ODF1	2	PRKCA PRKCG
4976	OPA1	2	CLTC CDC42
10280	OPRS1	2	PRKCA SCARB1
10133	OPTN	2	PRKCB CDC42
5019	OXCT1	2	CLTC CDC42
57144	PAK7	2	CD81 CDC42
9060	PAPSS2	2	LDLR SCARB1
7849	PAX8	2	CLDN9 PRKCG
5087	PBX1	2	CD81 PRKCA
57326	PBXIP1	2	CD81 SCARB1
5101	PCDH9	2	PRKCA PRKCB
57092	PCNP	2	CLDN9 RAC1
5126	PCSK2	2	PRKCB CDC42
5153	PDE1B	2	CLDN6 PRKCB
5141	PDE4A	2	CLDN6 PRKCG
64714	PDIA2	2	CLDN6 CLDN9
8682	PEA15	2	CD81 RAC1
53918	PELO	2	LDLR RAC1
5202	PFDN2	2	LDLR RAC1
5213	PFKM	2	CLTC SCARB1
10857	PGRMC1	2	CLTC RAC1
5291	PIK3CB	2	CLTC CDC42
5293	PIK3CD	2	CLDN6 PRKCB
5292	PIM1	2	LDLR SCARB1
5305	PIP5K2A	2	PRKCA SCARB1
5306	PITPNA	2	CLTC CDC42
23236	PLCB1	2	PRKCA PRKCB
23129	PLXND1	2	CD81 SCARB1
5431	POLR2B	2	CLTC SCARB1
5452	POU2F2	2	CLDN6 CLDN9
5469	PPARBP	2	CLDN9 PRKCA
8500	PPFIA1	2	CLDN9 PRKCG
85313	PPIL4	2	CLDN6 CLDN9
22843	PPM1E	2	PRKCA CDC42
5504	PPP1R2	2	LDLR CDC42
5515	PPP2CA	2	CLTC RAC1
5530	PPP3CA	2	PRKCB CDC42
7799	PRDM2	2	PRKCA PRKCB
5621	PRNP	2	RAC1 CDC42
5662	PSD	2	PRKCB PRKCG
5684	PSMA3	2	CLTC RAC1
5687	PSMA6	2	CLTC RAC1
5689	PSMB1	2	CLTC RAC1
5706	PSMC6	2	CD81 CLDN9
5723	PSPH	2	PRKCA RAC1
9536	PTGES	2	CLDN6 SCARB1
10728	PTGES3	2	CLTC RAC1
5747	PTK2	2	LDLR RAC1
2185	PTK2B	2	PRKCB PRKCG
7803	PTP4A1	2	CLTC CDC42
8073	PTP4A2	2	RAC1 SCARB1
5782	PTPN12	2	LDLR RAC1
5798	PTPRN	2	PRKCB PRKCG
5799	PTPRN2	2	PRKCB CDC42
5817	PVR	2	CLDN9 LDLR
23518	R3HDM1	2	PRKCA CDC42
8766	RAB11A	2	CLTC RAC1
5861	RAB1A	2	CLTC RAC1
25782	RAB3GAP2	2	CLDN6 CLTC
51560	RAB6B	2	CLTC CDC42
5879	RAC1	2	CLTC LDLR
5885	RAD21	2	CLDN6 RAC1
5887	RAD23B	2	CLTC RAC1
8480	RAE1	2	PRKCA PRKCG
5891	RAGE	2	PRKCA PRKCG
3843	RANBP5	2	CLTC RAC1
5911	RAP2A	2	PRKCA RAC1
10235	RASGRP2	2	CLDN6 PRKCB
58517	RBM25	2	CLDN9 CLTC
5949	RBP3	2	CLDN6 PRKCG
5955	RCN2	2	CD81 RAC1
5984	RFC4	2	CD81 PRKCA
55312	RFK	2	CLDN9 CLTC
5999	RGS4	2	PRKCB CDC42
387	RHOA	2	CD81 RAC1
26994	RNF11	2	RAC1 CDC42
8731	RNMT	2	CD81 CDC42
6051	RNPEP	2	PRKCA SCARB1
25920	RP13-122B23.3	2	CD81 SCARB1
6117	RPA1	2	PRKCA RAC1
10900	RPIP8	2	PRKCB CDC42
6141	RPL18	2	CLDN6 PRKCA
6194	RPS6	2	PRKCA PRKCB
6198	RPS6KB1	2	CLDN6 CLTC
10670	RRAGA	2	CLTC RAC1
6288	SAA1	2	CLDN6 PRKCA
6289	SAA2	2	CLDN6 PRKCA
10054	SAE2	2	CD81 RAC1
192683	SCAMP5	2	PRKCB CDC42
23256	SCFD1	2	CLDN9 CLTC
55800	SCN3B	2	PRKCB CDC42
60592	SCOC	2	CLTC RAC1
6386	SDCBP	2	PRKCG RAC1
11231	SEC63	2	CLDN9 RAC1
6404	SELPLG	2	CLDN6 PRKCB
5274	SERPINI1	2	PRKCB CDC42
6418	SET	2	CLTC RAC1
6421	SFPQ	2	LDLR RAC1
6427	SFRS2	2	RAC1 SCARB1
6456	SH3GL2	2	PRKCB CDC42
6464	SHC1	2	CD81 RAC1
140885	SIRPA	2	PRKCA PRKCG
6511	SLC1A6	2	CLDN9 PRKCG
5250	SLC25A3	2	CLTC CDC42
7781	SLC30A3	2	PRKCA PRKCG
22950	SLC4A1AP	2	CLTC CDC42
6541	SLC7A1	2	LDLR PRKCA
4087	SMAD2	2	CLDN9 PRKCG
4088	SMAD3	2	CD81 PRKCG
60682	SMAP1	2	CLDN9 PRKCA
9126	SMC3	2	CD81 CLDN9
10285	SMNDC1	2	CD81 PRKCA
6616	SNAP25	2	PRKCB CDC42
6647	SOD1	2	CD81 CLTC
10174	SORBS3	2	CLDN9 SCARB1
9789	SPCS2	2	CLTC RAC1
23013	SPEN	2	PRKCA RAC1
6720	SREBF1	2	CD81 SCARB1
6723	SRM	2	LDLR SCARB1
6726	SRP9	2	CLTC RAC1
6733	SRPK2	2	RAC1 CDC42
6742	SSBP1	2	RAC1 SCARB1
117178	SSX2IP	2	CLTC PRKCB
6768	ST14	2	LDLR SCARB1
27067	STAU2	2	PRKCB CDC42
8428	STK24	2	RAC1 SCARB1
10228	STX6	2	LDLR PRKCA
6812	STXBP1	2	PRKCB CDC42
6612	SUMO3	2	CLTC RAC1
6854	SYN2	2	PRKCB CDC42
10492	SYNCRIP	2	CLTC RAC1
8867	SYNJ1	2	CLTC CDC42
6856	SYPL1	2	CD81 RAC1
57586	SYT13	2	CLTC CDC42
6861	SYT5	2	PRKCB PRKCG
6880	TAF9	2	CD81 CLTC
9344	TAOK2	2	CLDN6 CLDN9
10716	TBR1	2	PRKCG CDC42
9095	TBX19	2	CLDN9 SCARB1
6927	TCF1	2	CLDN9 LDLR
6928	TCF2	2	CLDN9 LDLR
54386	TERF2IP	2	CLTC CDC42
7040	TGFB1	2	CLDN6 SCARB1
7067	THRA	2	PRKCA PRKCG
7068	THRB	2	LDLR PRKCB
7072	TIA1	2	CLDN1 CLDN9
7074	TIAM1	2	CLDN6 SCARB1
10440	TIMM17A	2	CLTC CDC42
11011	TLK2	2	CD81 CLTC
83660	TLN2	2	PRKCA PRKCG
7095	TLOC1	2	CLTC LDLR
23585	TMEM50A	2	PRKCA RAC1
51669	TMEM66	2	CLTC RAC1
7112	TMPO	2	LDLR RAC1
25816	TNFAIP8	2	LDLR PRKCB
8794	TNFRSF10C	2	CLDN6 PRKCG
23495	TNFRSF13B	2	CLDN6 CLDN9
8718	TNFRSF25	2	CLDN9 PRKCG
3842	TNPO1	2	CLDN6 CLTC
9868	TOMM70A	2	CLTC CDC42
11073	TOPBP1	2	CD81 CLDN9
7170	TPM3	2	PRKCB CDC42
23471	TRAM1	2	CD81 RAC1
10099	TSPAN3	2	CLTC RAC1
7102	TSPAN7	2	PRKCA PRKCB
26140	TTLL3	2	CLDN6 SCARB1
7280	TUBB2A	2	LDLR CDC42
7297	TYK2	2	CD81 SCARB1
7298	TYMS	2	PRKCA SCARB1
9039	UBE1C	2	CLDN9 RAC1
7319	UBE2A	2	CLTC RAC1
29978	UBQLN2	2	CLDN6 CLDN9
7343	UBTF	2	CLDN6 PRKCG
23190	UBXD2	2	CLDN9 PRKCG
7385	UQCRC2	2	CLTC CDC42
7389	UROD	2	CD81 SCARB1
9097	USP14	2	CLTC RAC1
8239	USP9X	2	CD81 CLTC
6844	VAMP2	2	PRKCB CDC42
7409	VAV1	2	PRKCB PRKCG
7410	VAV2	2	LDLR PRKCA
7419	VDAC3	2	CLTC CDC42
7430	VIL2	2	CLDN1 LDLR
9559	VPS26A	2	CLTC RAC1
7447	VSNL1	2	CLTC PRKCB
8936	WASF1	2	CD81 PRKCB
10238	WDR68	2	CLTC PRKCA
9589	WTAP	2	CLDN9 PRKCA
51741	WWOX	2	CD81 PRKCA
10730	YME1L1	2	CLTC LDLR
51043	ZBTB7B	2	CLDN6 CLDN9
9372	ZFYVE9	2	CLDN9 PRKCA
10771	ZMYND11	2	RAC1 SCARB1
49855	ZNF291	2	CLDN6 PRKCG
63925	ZNF335	2	CLDN6 RAC1
307	ANXA4	1	SCARB1
308	ANXA5	1	CD81
360	AQP3	1	CLDN1
377	ARF3	1	PRKCB
9181	ARHGEF2	1	LDLR
475	ATOX1	1	SCARB1
10476	ATP5H	1	CLTC
29994	BAZ2B	1	CDC42
54796	BNC2	1	CLDN1
771	CA12	1	CLDN1
23705	CADM1	1	LDLR
800	CALD1	1	PRKCA
124583	CANT1	1	RAC1
64866	CDCP1	1	CLDN1
116985	CENTD2	1	CLDN6
54927	CHCHD3	1	CD81
9635	CLCA2	1	CLDN1
1212	CLTB	1	PRKCG
154043	CNKSR3	1	LDLR
9362	CPNE6	1	CLDN9
1525	CXADR	1	CLDN1
1557	CYP2C19	1	PRKCA
221955	DAGLB	1	RAC1
23576	DDAH	1	PRKCA
27122	DKK3	1	PRKCB
23348	DOCK9	1	CLDN6
1825	DSC3	1	CLDN1
1828	DSG1	1	CLDN1
667	DST	1	CLDN1
2034	EPAS1	1	SCARB1
2048	EPHB2	1	CLDN9
23219	FBXO28	1	CLDN9
26273	FBXO3	1	CLDN1
26509	FER1L3	1	RAC1
2263	FGFR2	1	CLDN1
5349	FXYD3	1	CLDN1
2707	GJB3	1	CLDN1
2720	GLB1	1	CD81
79158	GNPTAB	1	CLDN9
7850	IL1R2	1	CLDN1
182	JAG1	1	LDLR
11014	KDELR2	1	RAC1
3852	KRT5	1	CLDN1
11214	LBC	1	CLDN1
27076	LYPD3	1	CLDN1
57496	MKL2	1	PRKCA
4320	MMP11	1	CLDN6
4323	MMP14	1	CLDN6
9902	MRC2	1	CLDN6
4645	MYO5B	1	CLDN1
10529	NEBL	1	CLDN6
8985	PLOD3	1	SCARB1
5553	PRG2	1	LDLR
23362	PSD3	1	PRKCB
5671	PSG3	1	CLDN6
11168	PSIP1	1	PRKCB
353091	RAET1G	1	LDLR
6238	RRBP1	1	SCARB1
6337	SCNN1A	1	CLDN1
2810	SFN	1	CLDN1
6558	SLC12A2	1	CLDN1
6513	SLC2A1	1	LDLR
8723	SNX4	1	RAC1
55553	SOX6	1	SCARB1
6678	SPARC	1	CD81
10274	STAG1	1	CLDN9
6836	SURF4	1	CD81
79987	SVEP1	1	CLDN1
23208	SYT11	1	PRKCA
9779	TBC1D5	1	CLDN1
7036	TFR2	1	CLDN6
7037	TFRC	1	SCARB1
56937	TMEPAI	1	SCARB1
56984	TNFSF5IP1	1	RAC1
8626	TP73L	1	CLDN1
23650	TRIM29	1	CLDN1
7263	TST	1	CD81
7267	TTC3	1	CLTC
7286	TUFT1	1	PRKCA
7291	TWIST1	1	PRKCG
7874	USP7	1	CLTC
23286	WWC1	1	CLDN1
56097	PCDHGA10/PCDHGA11/PCDHGA3/PCDHGA8/PCDHGB7/PCDHGC5	1	PRKCA
81671	TMEM49	1	CLTC
653252	TIMM23B/TIMM23	1	CLTC
7117	TMSL3	1	RAC1
10934	MORF4L1/MORF4	1	RAC1
79031	PDCL3	1	CLDN9
79874	RABEP2	1	CLDN6
731049	LOC731049	1	CD81
729163	FABP5P2	1	SCARB1
25832	NBPF14	1	PRKCA
9906	SLC35E2	1	SCARB1
9284	NPIP	1	CLDN6
652821	LOC652821	1	CLDN9
15	AANAT	1	PRKCG
20	ABCA2	1	SCARB1
5243	ABCB1	1	SCARB1
10006	ABI1	1	RAC1
10449	ACAA2	1	CLDN6
64746	ACBD3	1	CLDN9
2180	ACSL1	1	LDLR
23305	ACSL6	1	PRKCA
81	ACTN4	1	CD81
10120	ACTR1B	1	CD81
10097	ACTR2	1	RAC1
95	ACY1	1	SCARB1
4185	ADAM11	1	CLDN9
8751	ADAM15	1	SCARB1
8728	ADAM19	1	CLDN9
109	ADCY3	1	SCARB1
116	ADCYAP1	1	PRKCA
118	ADD1	1	CD81
79924	ADM2	1	CLDN9
146	ADRA1D	1	CLDN9
151	ADRA2B	1	CLDN6
155	ADRB3	1	PRKCG
156	ADRBK1	1	CLDN9
157	ADRBK2	1	CLDN1
11047	ADRM1	1	CD81
166	AES	1	CD81
4299	AFF1	1	PRKCG
54812	AFTPH	1	PRKCA
55109	AGGF1	1	CLTC
55750	AGK	1	CDC42
55326	AGPAT5	1	CLDN9
8540	AGPS	1	PRKCA
191	AHCY	1	SCARB1
79026	AHNAK	1	CD81
57491	AHRR	1	PRKCB
50808	AK3	1	CD81
26289	AK5	1	PRKCB
10566	AKAP3	1	RAC1
9472	AKAP6	1	CDC42
10270	AKAP8	1	PRKCA
10142	AKAP9	1	PRKCA
10327	AKR1A1	1	CD81
231	AKR1B1	1	SCARB1
8574	AKR7A2	1	SCARB1
208	AKT2	1	CLDN9
211	ALAS1	1	LDLR
223	ALDH9A1	1	CD81
267	AMFR	1	SCARB1
269	AMHR2	1	CLDN9
81693	AMN	1	CLDN6
272	AMPD3	1	CLDN6
51433	ANAPC5	1	CLDN9
286	ANK1	1	LDLR
10541	ANP32B	1	CD81
311	ANXA11	1	CD81
8416	ANXA9	1	CLDN1
10947	AP3M2	1	CDC42
337	APOA4	1	CLDN6
60489	APOBEC3G	1	CLDN6
347	APOD	1	SCARB1
348	APOE	1	CD81
8883	APPBP1	1	CD81
10513	APPBP2	1	CLTC
359	AQP2	1	PRKCG
362	AQP5	1	CLDN9
372	ARCN1	1	CLTC
375	ARF1	1	RAC1
10565	ARFGEF1	1	RAC1
392	ARHGAP1	1	CD81
55843	ARHGAP15	1	PRKCB
398	ARHGDIG	1	CLDN6
9459	ARHGEF6	1	PRKCB
10123	ARL4C	1	CDC42
23204	ARL6IP1	1	CLTC
93436	ARMC6	1	CLDN6
56938	ARNTL2	1	LDLR
10094	ARPC3	1	RAC1
10092	ARPC5	1	RAC1
417	ART1	1	CLDN9
9048	ARTN	1	CLDN9
467	ATF3	1	LDLR
482	ATP1B2	1	CLDN6
483	ATP1B3	1	SCARB1
490	ATP2B1	1	PRKCB
493	ATP2B4	1	LDLR
509	ATP5C1	1	SCARB1
8992	ATP6V0E1	1	CD81
528	ATP6V1C1	1	CLTC
64756	ATPAF1	1	CDC42
26033	ATRNL1	1	PRKCB
6310	ATXN1	1	PRKCB
549	AUH	1	CDC42
57099	AVEN	1	CD81
553	AVPR1B	1	PRKCG
567	B2M	1	CD81
10678	B3GNT2	1	CDC42
2683	B4GALT1	1	PRKCA
79870	BAALC	1	PRKCA
575	BAI1	1	CLDN9
576	BAI2	1	PRKCB
10458	BAIAP2	1	PRKCB
11176	BAZ2A	1	CLDN6
27113	BBC3	1	CLDN6
63827	BCAN	1	CLDN9
587	BCAT2	1	PRKCG
598	BCL2L1	1	LDLR
624	BDKRB2	1	LDLR
331	BIRC4	1	PRKCA
57448	BIRC6	1	PRKCA
640	BLK	1	CLDN6
651	BMP3	1	CLDN6
656	BMP8B	1	CLDN6
662	BNIP1	1	PRKCG
675	BRCA2	1	LDLR
9577	BRE	1	CD81
2972	BRF1	1	CLDN6
53339	BTBD1	1	RAC1
55643	BTBD2	1	SCARB1
10950	BTG3	1	LDLR
695	BTK	1	PRKCB
79892	C10orf119	1	RAC1
54906	C10orf18	1	PRKCA
219738	C10orf35	1	CDC42
56673	C11orf16	1	CLDN9
25758	C11orf41	1	PRKCB
171546	C14ORF147	1	RAC1
25941	C18orf10	1	LDLR
79173	C19orf57	1	CLDN6
57095	C1orf128	1	CDC42
339448	C1orf174	1	CLDN9
116461	C1orf19	1	PRKCA
26097	C1orf77	1	CLDN9
57136	C20orf3	1	SCARB1
8209	C21orf33	1	SCARB1
51374	C2orf28	1	CD81
9315	C5orf13	1	PRKCB
55322	C5orf22	1	CLDN9
375484	C5orf25	1	RAC1
10591	C6orf108	1	SCARB1
9750	C6orf32	1	PRKCB
51608	C7orf20	1	RAC1
55093	C8orf32	1	PRKCA
79095	C9orf16	1	SCARB1
51719	CAB39	1	CDC42
774	CACNA1B	1	PRKCG
8913	CACNA1G	1	CLDN9
783	CACNB2	1	PRKCB
790	CAD	1	SCARB1
8618	CADPS	1	CD81
10241	CALCOCO2	1	CD81
815	CAMK2A	1	CLDN9
816	CAMK2B	1	CLDN9
55450	CAMK2N1	1	PRKCB
157922	CAMSAP1	1	CDC42
23271	CAMSAP1L1	1	CD81
821	CANX	1	CLTC
10486	CAP2	1	PRKCB
826	CAPNS1	1	CD81
829	CAPZA1	1	CDC42
830	CAPZA2	1	CLTC
835	CASP2	1	LDLR
838	CASP5	1	LDLR
847	CAT	1	PRKCA
865	CBFB	1	CD81
23468	CBX5	1	LDLR
23492	CBX7	1	PRKCA
79879	CCDC134	1	CLDN6
28952	CCDC22	1	CLDN6
57003	CCDC47	1	CLTC
55297	CCDC91	1	CLDN9
54520	CCDC93	1	PRKCA
881	CCIN	1	CLDN9
885	CCK	1	PRKCB
6360	CCL16	1	SCARB1
6366	CCL21	1	CLDN9
894	CCND2	1	PRKCB
9134	CCNE2	1	CD81
902	CCNH	1	CLTC
1236	CCR7	1	PRKCG
10803	CCR9	1	PRKCG
10575	CCT4	1	CLTC
22948	CCT5	1	RAC1
10574	CCT7	1	SCARB1
4064	CD180	1	PRKCB
930	CD19	1	PRKCB
913	CD1E	1	CLDN6
914	CD2	1	PRKCB
4345	CD200	1	CDC42
919	CD247	1	PRKCB
939	CD27	1	PRKCB
947	CD34	1	PRKCG
948	CD36	1	PRKCG
915	CD3D	1	PRKCB
916	CD3E	1	PRKCB
4179	CD46	1	RAC1
962	CD48	1	PRKCB
1043	CD52	1	PRKCB
1604	CD55	1	LDLR
969	CD69	1	PRKCB
973	CD79A	1	PRKCB
974	CD79B	1	PRKCB
975	CD81	1	SCARB1
4267	CD99	1	CD81
996	CDC27	1	CLDN9
23097	CDC2L6	1	LDLR
11140	CDC37	1	RAC1
998	CDC42	1	CLTC
1008	CDH10	1	CDC42
1016	CDH18	1	CDC42
8099	CDK2AP1	1	CD81
1019	CDK4	1	SCARB1
1020	CDK5	1	CDC42
8851	CDK5R1	1	CDC42
1026	CDKN1A	1	LDLR
1032	CDKN2D	1	CDC42
9425	CDYL	1	LDLR
1058	CENPA	1	SCARB1
1059	CENPB	1	SCARB1
9744	CENTB1	1	CLDN6
1072	CFL1	1	RAC1
1111	CHEK1	1	LDLR
26511	CHIC2	1	LDLR
1123	CHN1	1	PRKCB
57019	CIAPIN1	1	CDC42
10519	CIB1	1	CD81
25792	CIZ1	1	CD81
9793	CKAP5	1	CLTC
1180	CLCN1	1	PRKCG
1186	CLCN7	1	SCARB1
29121	CLEC2D	1	PRKCB
1193	CLIC2	1	RAC1
6249	CLIP1	1	RAC1
1198	CLK3	1	SCARB1
1191	CLU	1	CD81
55907	CMAS	1	CDC42
7555	CNBP	1	SCARB1
4848	CNOT2	1	CLDN6
246175	CNOT6L	1	PRKCA
9337	CNOT8	1	RAC1
116840	CNTROB	1	CLDN6
7373	COL14A1	1	PRKCG
1282	COL4A1	1	CLDN1
1288	COL4A6	1	CLDN1
1297	COL9A1	1	PRKCG
51397	COMMD10	1	RAC1
1312	COMT	1	CD81
9276	COPB2	1	LDLR
10980	COPS6	1	RAC1
11151	CORO1A	1	PRKCB
8895	CPNE3	1	LDLR
27132	CPNE7	1	CLDN9
1388	CREBL1	1	PRKCA
1390	CREM	1	LDLR
1394	CRHR1	1	CLDN6
9244	CRLF1	1	CLDN6
9440	CRSP6	1	CLDN9
1435	CSF1	1	CLDN9
1439	CSF2RB	1	PRKCB
1447	CSN2	1	PRKCG
1448	CSN3	1	PRKCG
1453	CSNK1D	1	LDLR
53944	CSNK1G1	1	LDLR
1455	CSNK1G2	1	LDLR
1471	CST3	1	CD81
8530	CST7	1	PRKCB
1476	CSTB	1	CD81
1495	CTNNA1	1	RAC1
1496	CTNNA2	1	PRKCA
11330	CTRC	1	CLDN9
8454	CUL1	1	CLTC
8450	CUL4B	1	PRKCA
2833	CXCR3	1	CLDN6
7852	CXCR4	1	PRKCB
54440	CXorf9	1	PRKCB
1727	CYB5R3	1	CD81
1536	CYBB	1	PRKCB
23191	CYFIP1	1	PRKCA
1540	CYLD	1	PRKCA
1583	CYP11A1	1	SCARB1
1585	CYP11B2	1	CLDN6
23002	DAAM1	1	PRKCA
1605	DAG1	1	CD81
7818	DAP3	1	PRKCA
1612	DAPK1	1	CD81
1615	DARS	1	PRKCA
57135	DAZ4	1	LDLR
9802	DAZAP2	1	RAC1
10926	DBF4	1	CLDN9
1621	DBH	1	LDLR
1627	DBN1	1	SCARB1
1635	DCTD	1	PRKCA
11258	DCTN3	1	CLTC
1650	DDOST	1	CD81
1652	DDT	1	CD81
9188	DDX21	1	LDLR
57062	DDX24	1	CDC42
1655	DDX5	1	RAC1
79039	DDX54	1	SCARB1
1666	DECR1	1	CD81
7913	DEK	1	RAC1
10260	DENND4A	1	CLDN9
79139	DERL1	1	CLDN9
9993	DGCR2	1	CLDN6
8525	DGKZ	1	PRKCB
1717	DHCR7	1	LDLR
54505	DHX29	1	CLDN9
1660	DHX9	1	CD81
1730	DIAPH2	1	SCARB1
1735	DIO3	1	CLDN6
54769	DIRAS2	1	CDC42
27123	DKK2	1	LDLR
1741	DLG3	1	CDC42
1758	DMP1	1	CLDN1
23312	DMXL2	1	CDC42
3337	DNAJB1	1	LDLR
54431	DNAJC10	1	PRKCA
9829	DNAJC6	1	RAC1
1785	DNM2	1	SCARB1
26052	DNM3	1	CDC42
1786	DNMT1	1	RAC1
23549	DNPEP	1	CD81
1794	DOCK2	1	PRKCB
1795	DOCK3	1	CDC42
8813	DPM1	1	CD81
1803	DPP4	1	CLDN1
1808	DPYSL2	1	RAC1
1819	DRG2	1	PRKCG
1829	DSG2	1	CLDN1
1843	DUSP1	1	LDLR
11266	DUSP12	1	PRKCA
1847	DUSP5	1	LDLR
1848	DUSP6	1	LDLR
1856	DVL2	1	CLDN6
9149	DYRK1B	1	CLDN6
1874	E2F4	1	CLDN6
1877	E4F1	1	SCARB1
55840	EAF2	1	PRKCA
55837	EAPP	1	CLDN9
10969	EBNA1BP2	1	CDC42
10682	EBP	1	SCARB1
55268	ECHDC2	1	CD81
23566	EDG7	1	CLDN9
1938	EEF2	1	CD81
1944	EFNA3	1	PRKCG
23301	EHBP1	1	CDC42
30846	EHD2	1	CLDN6
27102	EIF2AK1	1	RAC1
8890	EIF2B4	1	CD81
8894	EIF2S2	1	CLTC
27335	EIF3S12	1	CD81
8664	EIF3S7	1	PRKCA
1977	EIF4E	1	RAC1
1978	EIF4EBP1	1	SCARB1
1983	EIF5	1	LDLR
1995	ELAVL3	1	CLDN6
2000	ELF4	1	PRKCA
22936	ELL2	1	LDLR
80237	ELL3	1	CLDN1
9844	ELMO1	1	PRKCB
55531	ELMOD1	1	CLTC
64834	ELOVL1	1	RAC1
2023	ENO1	1	LDLR
58478	ENOPH1	1	RAC1
10495	ENOX2	1	PRKCA
23136	EPB41L3	1	CDC42
1969	EPHA2	1	LDLR
2050	EPHB4	1	CLDN6
2051	EPHB6	1	PRKCB
2057	EPOR	1	SCARB1
2058	EPRS	1	CLTC
2060	EPS15	1	CDC42
58513	EPS15L1	1	CLDN6
2068	ERCC2	1	SCARB1
2071	ERCC3	1	PRKCA
2098	ESD	1	CD81
2100	ESR2	1	CLDN6
2101	ESRRA	1	CLDN6
2114	ETS2	1	LDLR
2120	ETV6	1	LDLR
115704	EVI5L	1	CLDN6
51466	EVL	1	CD81
2130	EWSR1	1	RAC1
55770	EXOC2	1	PRKCA
23233	EXOC6B	1	PRKCG
2131	EXT1	1	LDLR
2159	F10	1	CLDN6
2160	F11	1	CLDN6
2147	F2	1	CLDN6
2150	F2RL1	1	OCLN
8772	FADD	1	LDLR
3992	FADS1	1	LDLR
9415	FADS2	1	LDLR
81566	FAM130A1	1	CDC42
25940	FAM98A	1	CLTC
2176	FANCC	1	PRKCA
55120	FANCL	1	SCARB1
2194	FASN	1	SCARB1
10922	FASTK	1	PRKCG
2091	FBL	1	CD81
2192	FBLN1	1	PRKCG
23291	FBXW11	1	RAC1
26190	FBXW2	1	CLDN9
55294	FBXW7	1	PRKCB
9873	FCHSD2	1	SCARB1
2222	FDFT1	1	LDLR
2224	FDPS	1	LDLR
2232	FDXR	1	SCARB1
2235	FECH	1	LDLR
2242	FES	1	PRKCG
9637	FEZ2	1	CLTC
2260	FGFR1	1	SCARB1
2272	FHIT	1	SCARB1
2281	FKBP1B	1	CDC42
23770	FKBP8	1	CLDN9
2312	FLG	1	CLDN1
2313	FLI1	1	PRKCB
55319	FLJ11184	1	RAC1
54891	FLJ20309	1	CLDN6
2316	FLNA	1	CD81
23048	FNBP1	1	PRKCB
2339	FNTA	1	CLDN9
2342	FNTB	1	PRKCG
2355	FOSL2	1	LDLR
3170	FOXA2	1	CLDN9
3607	FOXK2	1	SCARB1
1112	FOXN3	1	PRKCA
2308	FOXO1	1	SCARB1
4303	FOXO4	1	CLDN6
50943	FOXP3	1	CLDN9
23413	FREQ	1	PRKCA
9758	FRMPD4	1	PRKCB
285527	FRYL	1	CLDN9
6624	FSCN1	1	RAC1
2488	FSHB	1	CLDN6
2529	FUT7	1	CLDN6
8087	FXR1	1	CLDN9
2533	FYB	1	PRKCB
84248	FYTTD1	1	RAC1
51343	FZR1	1	SCARB1
2548	GAA	1	SCARB1
2549	GAB1	1	SCARB1
11337	GABARAP	1	CD81
2571	GAD1	1	CDC42
2572	GAD2	1	PRKCB
2580	GAK	1	SCARB1
2581	GALC	1	CD81
23193	GANAB	1	CD81
2596	GAP43	1	CDC42
26130	GAPVD1	1	CLDN9
2617	GARS	1	CLTC
2626	GATA4	1	LDLR
54815	GATAD2A	1	PRKCA
2628	GATM	1	SCARB1
2631	GBAS	1	RAC1
2643	GCH1	1	LDLR
8521	GCM1	1	PRKCG
23163	GGA3	1	PRKCA
2686	GGTL3	1	CLDN6
2692	GHRHR	1	PRKCA
9815	GIT2	1	PRKCB
57165	GJA12	1	CLDN9
2734	GLG1	1	CD81
2735	GLI1	1	CLDN6
2745	GLRX	1	PRKCA
27165	GLS2	1	PRKCB
29997	GLTSCR2	1	CD81
9535	GMFG	1	PRKCB
8833	GMPS	1	CD81
10672	GNA13	1	LDLR
2769	GNA15	1	LDLR
2771	GNAI2	1	PRKCG
2778	GNAS	1	CDC42
2781	GNAZ	1	CDC42
10681	GNB5	1	CDC42
55970	GNG12	1	CLDN1
54331	GNG2	1	PRKCB
2787	GNG5	1	RAC1
10007	GNPDA1	1	SCARB1
9950	GOLGA5	1	CLTC
27333	GOLPH4	1	CLDN9
26003	GORASP2	1	CLTC
9527	GOSR1	1	LDLR
2812	GP1BB	1	PRKCB
2819	GPD1	1	CLDN6
2823	GPM6A	1	CDC42
63940	GPSM3	1	PRKCB
9524	GPSN2	1	SCARB1
2891	GRIA2	1	PRKCB
2899	GRIK3	1	PRKCA
2900	GRIK4	1	CLTC
2901	GRIK5	1	PRKCG
2905	GRIN2C	1	PRKCG
2909	GRLF1	1	PRKCA
2918	GRM8	1	CLDN6
2896	GRN	1	CD81
2934	GSN	1	CD81
2941	GSTA4	1	CDC42
2965	GTF2H1	1	PRKCG
2969	GTF2I	1	SCARB1
2971	GTF3A	1	SCARB1
9330	GTF3C3	1	CLDN1
3015	H2AFZ	1	CLTC
23498	HAAO	1	PRKCG
3033	HADH	1	CD81
3030	HADHA	1	PRKCA
1404	HAPLN1	1	LDLR
8520	HAT1	1	RAC1
1839	HBEGF	1	LDLR
3047	HBG1	1	CLDN9
3048	HBG2	1	CLDN9
3059	HCLS1	1	PRKCB
3064	HD	1	PRKCG
9759	HDAC4	1	PRKCA
84064	HDHD2	1	PRKCA
3069	HDLBP	1	CD81
54919	HEATR2	1	RAC1
25831	HECTD1	1	CLTC
9931	HELZ	1	PRKCA
3046	Hemoglobin_epsilon	1	CLDN9
8925	HERC1	1	CDC42
3073	HEXA	1	SCARB1
3074	HEXB	1	CD81
26508	HEYL	1	CLDN9
3083	HGFAC	1	CLDN9
23119	HIC2	1	CLDN6
3091	HIF1A	1	LDLR
64344	HIF3A	1	CLDN6
3094	HINT1	1	CLTC
8340	HIST1H2BL	1	CLDN6
3122	HLA-DRA	1	PRKCB
3131	HLF	1	PRKCB
10042	HMG2L1	1	CLDN9
3159	HMGA1	1	SCARB1
8091	HMGA2	1	PRKCA
3155	HMGCL	1	CD81
3157	HMGCS1	1	LDLR
51155	HN1	1	RAC1
90861	HN1L	1	RAC1
3172	HNF4A	1	CLDN9
10949	HNRPA0	1	CDC42
3178	HNRPA1	1	CD81
3182	HNRPAB	1	CD81
3188	HNRPH2	1	CLDN9
3189	HNRPH3	1	CD81
3192	HNRPU	1	CD81
11100	HNRPUL1	1	SCARB1
9456	HOMER1	1	PRKCB
10481	HOXB13	1	PRKCG
3208	HPCA	1	PRKCG
23229	hPEM_2	1	PRKCB
55806	HR	1	CLDN6
3267	HRB	1	RAC1
3299	HSF4	1	CLDN6
7184	HSP90B1	1	CD81
3308	HSPA4	1	CD81
3309	HSPA5	1	CLTC
3313	HSPA9	1	CLTC
23640	HSPBP1	1	SCARB1
10808	HSPH1	1	LDLR
27336	HTATSF1	1	CLDN9
3358	HTR2C	1	PRKCG
3360	HTR4	1	CLDN9
5654	HTRA1	1	CD81
55699	IARS2	1	CLTC
3383	ICAM1	1	LDLR
3385	ICAM3	1	PRKCB
3417	IDH1	1	SCARB1
3419	IDH3A	1	LDLR
3420	IDH3B	1	CLTC
3430	IFI35	1	PRKCA
3488	IGFBP5	1	PRKCG
3490	IGFBP7	1	LDLR
8518	IKBKAP	1	CLTC
3587	IL10RA	1	PRKCB
3597	IL13RA1	1	LDLR
3603	IL16	1	PRKCB
3561	IL2RG	1	PRKCB
3565	IL4	1	PRKCG
3574	IL7	1	CLDN9
3575	IL7R	1	PRKCB
3579	IL8RB	1	PRKCG
3608	ILF2	1	SCARB1
3611	ILK	1	CD81
3614	IMPDH	1	SCARB1
3623	INHA	1	SCARB1
3635	INPP5D	1	PRKCB
3636	INPPL1	1	SCARB1
3630	INS	1	CLDN6
3638	INSIG1	1	LDLR
10527	IPO7	1	CLDN9
10526	IPO8	1	PRKCA
55827	IQWD1	1	PRKCB
3662	IRF4	1	CLDN1
3663	IRF5	1	CLDN9
3394	IRF8	1	PRKCB
126298	IRGQ	1	CDC42
8660	IRS2	1	LDLR
23479	ISCU	1	CDC42
3672	ITGA1	1	LDLR
3676	ITGA4	1	PRKCB
3655	ITGA6	1	PRKCA
8516	ITGA8	1	PRKCA
3683	ITGAL	1	PRKCB
3689	ITGB2	1	PRKCB
3693	ITGB5	1	CD81
3702	ITK	1	PRKCB
9445	ITM2B	1	RAC1
81618	ITM2C	1	CD81
3708	ITPR1	1	PRKCB
57338	JPH3	1	PRKCB
3725	JUN	1	LDLR
8997	KALRN	1	PRKCB
3756	KCNH1	1	CLDN9
30818	KCNIP3	1	PRKCG
3777	KCNK3	1	SCARB1
3778	KCNMA1	1	PRKCA
3785	KCNQ2	1	CLDN9
3786	KCNQ3	1	CLDN9
79734	KCTD17	1	CLDN6
3792	KEL	1	CLDN6
23172	KIAA0157	1	CLDN9
9778	KIAA0232	1	PRKCA
23506	KIAA0240	1	PRKCA
9652	KIAA0372	1	CLDN9
23376	KIAA0776	1	PRKCA
23053	KIAA0913	1	CLDN6
57179	KIAA1191	1	CD81
57578	KIAA1409	1	PRKCA
57498	KIDINS220	1	CLDN9
3832	KIF11	1	SCARB1
9928	KIF14	1	LDLR
23095	KIF1B	1	RAC1
3796	KIF2A	1	CD81
11127	KIF3A	1	CDC42
3798	KIF5A	1	CDC42
55243	KIRREL	1	CLDN6
3814	KISS1	1	PRKCG
4254	KITLG	1	LDLR
1316	KLF6	1	LDLR
687	KLF9	1	CLDN6
26085	KLK13	1	PRKCG
354	KLK3	1	PRKCG
3840	KPNA4	1	RAC1
3837	KPNB1	1	RAC1
3845	KRAS	1	CDC42
3868	KRT16	1	PRKCG
3849	KRT2	1	PRKCG
3882	KRT32	1	PRKCG
3903	LAIR1	1	SCARB1
3908	LAMA2	1	CLDN1
3914	LAMB3	1	LDLR
3915	LAMC1	1	SCARB1
9741	LAPTM4A	1	CD81
7805	LAPTM5	1	PRKCB
23185	LARP5	1	PRKCA
27040	LAT	1	PRKCB
3932	LCK	1	PRKCB
3933	LCN1	1	CLDN9
3936	LCP1	1	PRKCB
3937	LCP2	1	PRKCB
9079	LDB2	1	PRKCB
3949	LDLR	1	SCARB1
51176	LEF1	1	CLDN6
3953	LEPR	1	CD81
23484	LEPROTL1	1	CLDN9
3957	LGALS2	1	CLDN6
3981	LIG4	1	PRKCG
3982	LIM2	1	CLDN6
55327	LIN7C	1	CLDN9
55885	LMO3	1	PRKCB
4008	LMO7	1	PRKCG
84708	LNX1	1	PRKCB
138046	LOC138046	1	CDC42
203547	LOC203547	1	CLTC
23266	LPHN2	1	PRKCA
9404	LPXN	1	PRKCB
7804	LRP8	1	PRKCA
4043	LRPAP1	1	SCARB1
55631	LRRC40	1	CLDN9
57689	LRRC4C	1	PRKCA
57554	LRRC7	1	PRKCB
23658	LSM5	1	PRKCA
4046	LSP1	1	PRKCB
4050	LTB	1	PRKCB
4054	LTBP3	1	CD81
4055	LTBR	1	SCARB1
4063	LY9	1	PRKCB
4067	LYN	1	PRKCB
10434	LYPLA1	1	PRKCG
4074	M6PR	1	SCARB1
8379	MAD1L1	1	LDLR
4085	MAD2L1	1	PRKCA
8567	MADD	1	PRKCG
23764	MAFF	1	LDLR
9863	MAGI2	1	PRKCA
114569	MAL2	1	OCLN
4130	MAP1A	1	PRKCG
5605	MAP2K2	1	SCARB1
5609	MAP2K7	1	LDLR
4296	MAP3K11	1	SCARB1
9175	MAP3K13	1	LDLR
10454	MAP3K7IP1	1	CDC42
23118	MAP3K7IP2	1	RAC1
11184	MAP4K1	1	PRKCB
5599	MAPK8	1	PRKCA
23162	MAPK8IP3	1	PRKCG
22924	MAPRE3	1	CLDN6
4141	MARS	1	PRKCG
23139	MAST2	1	CLDN6
4144	MAT2A	1	LDLR
8930	MBD4	1	CLDN9
4155	MBP	1	CLDN9
4170	MCL1	1	LDLR
4173	MCM4	1	SCARB1
4175	MCM6	1	CD81
28985	MCTS1	1	CLTC
4188	MDFI	1	CLDN6
4191	MDH2	1	CDC42
29079	MED4	1	CLDN9
4209	MEF2D	1	CLDN6
10988	METAP2	1	CLTC
339175	METTL2	1	PRKCA
55669	MFN1	1	CLDN9
4242	MFNG	1	PRKCB
245812	MGC40499	1	CLDN6
4288	MKI67	1	LDLR
23608	MKRN1	1	CDC42
8079	MLF2	1	CD81
51085	MLXIPL	1	CLDN6
4331	MNAT1	1	PRKCA
23041	MON2	1	PRKCA
9643	MORF4L2	1	RAC1
4355	MPP2	1	PRKCG
6182	MRPL12	1	SCARB1
55173	MRPS10	1	RAC1
4478	MSN	1	CD81
4486	MST1R	1	LDLR
4507	MTAP	1	CLDN9
8897	MTMR3	1	PRKCA
55613	MTMR8	1	CLDN9
66036	MTMR9	1	CDC42
4583	MUC2	1	CLDN9
4588	MUC6	1	CLDN6
4597	MVD	1	LDLR
4601	MXI1	1	LDLR
4606	MYBPC2	1	PRKCG
4607	MYBPC3	1	CLDN9
4609	MYC	1	SCARB1
26292	MYCBP	1	PRKCA
79784	MYH14	1	CLDN6
4634	MYL3	1	PRKCA
4542	MYO1F	1	PRKCB
4656	MYOG	1	CLDN6
11143	MYST2	1	PRKCA
4674	NAP1L2	1	CDC42
266812	NAP1L5	1	CDC42
4677	NARS	1	CLTC
26960	NBEA	1	CDC42
22916	NCBP2	1	CD81
4689	NCF4	1	PRKCB
3071	NCKAP1L	1	PRKCB
4697	NDUFA4	1	CLTC
4718	NDUFC2	1	CLTC
55707	NECAP2	1	CDC42
4741	NEFM	1	PRKCB
91754	NEK9	1	PRKCA
4761	NEUROD2	1	PRKCG
23114	NFASC	1	PRKCA
4775	NFATC3	1	CLDN6
4776	NFATC4	1	PRKCG
4781	NFIB	1	CLDN1
4782	NFIC	1	PRKCG
4783	NFIL3	1	LDLR
4784	NFIX	1	PRKCG
4790	NFKB1	1	LDLR
4803	NGFB	1	CLDN6
27018	NGFRAP1	1	CLTC
55768	NGLY1	1	CLTC
4807	NHLH1	1	PRKCA
26257	NKX2-8	1	CLDN9
197358	NLRC3	1	PRKCB
349565	NMNAT3	1	CLDN6
4836	NMT1	1	LDLR
10528	NOL5A	1	CLDN6
23420	NOMO1	1	CLTC
4841	NONO	1	CD81
4842	NOS1	1	PRKCG
4856	NOV	1	LDLR
4857	NOVA1	1	CDC42
4860	NP	1	LDLR
10577	NPC2	1	CD81
4881	NPR1	1	CLDN6
9572	NR1D1	1	SCARB1
7376	NR1H2	1	SCARB1
2063	NR2F6	1	PRKCG
3164	NR4A1	1	PRKCG
3084	NRG1	1	PRKCG
140767	NRSN1	1	PRKCB
8439	NSMAF	1	RAC1
64710	NUCKS1	1	PRKCA
23386	NUDCD3	1	CLDN1
57532	NUFIP2	1	PRKCA
4926	NUMA1	1	CD81
8021	NUP214	1	CLDN9
79902	NUP85	1	PRKCA
4928	NUP98	1	LDLR
4942	OAT	1	CDC42
23363	OBSL1	1	CLDN9
55714	ODZ3	1	CLDN1
11054	OGFR	1	CLDN6
10439	OLFM1	1	PRKCB
4978	OPCML	1	CDC42
4983	OPHN1	1	CLTC
4987	OPRL1	1	CLDN6
26031	OSBPL3	1	LDLR
54726	OTUD4	1	LDLR
64064	OXCT2	1	CLDN6
9127	P2RXL1	1	CLDN9
55690	PACS1	1	CLDN6
23241	PACS2	1	PRKCA
5049	PAFAH1B2	1	CLDN6
10606	PAICS	1	RAC1
5058	PAK1	1	PRKCG
5062	PAK2	1	RAC1
5069	PAPPA	1	CLDN9
11315	PARK7	1	RAC1
5079	PAX5	1	CLDN6
55193	PBRM1	1	CLDN9
5090	PBX3	1	SCARB1
54039	PCBP3	1	CLDN9
5095	PCCA	1	CD81
27445	PCLO	1	CD81
5111	PCNA	1	CD81
5127	PCTK1	1	SCARB1
5133	PDCD1	1	CLDN6
5134	PDCD2	1	SCARB1
10015	PDCD6IP	1	RAC1
5138	PDE2A	1	PRKCB
5144	PDE4D	1	LDLR
5156	PDGFRA	1	RAC1
2923	PDIA3	1	CD81
10611	PDLIM5	1	LDLR
9260	PDLIM7	1	SCARB1
23042	PDXDC1	1	CLDN1
79849	PDZD3	1	CLDN6
23037	PDZK3	1	CD81
5037	PEBP1	1	CD81
8799	PEX11B	1	CDC42
5203	PFDN4	1	CD81
5211	PFKL	1	SCARB1
5216	PFN1	1	CD81
1912	PHC2	1	LDLR
51230	PHF20	1	PRKCA
22822	PHLDA1	1	LDLR
29085	PHPT1	1	CLDN6
10026	PIGK	1	PRKCA
9091	PIGQ	1	CLDN6
65018	PINK1	1	PRKCB
8395	PIP5K1B	1	CDC42
64219	PJA1	1	PRKCB
5310	PKD1	1	CLDN6
8502	PKP4	1	CDC42
9373	PLAA	1	CLDN9
5327	PLAT	1	LDLR
5336	PLCG2	1	PRKCB
5339	PLEC1	1	SCARB1
5341	PLEK	1	PRKCB
5351	PLOD1	1	SCARB1
57048	PLSCR3	1	CD81
5406	PNLIP	1	CLDN6
23509	POFUT1	1	PRKCA
54107	POLE3	1	RAC1
5440	POLR2K	1	CLTC
10775	POP4	1	CLTC
8611	PPAP2A	1	CLDN9
8499	PPFIA2	1	CDC42
8495	PPFIBP2	1	PRKCA
5479	PPIB	1	CD81
10105	PPIF	1	LDLR
23645	PPP1R15A	1	LDLR
55607	PPP1R9A	1	PRKCB
5516	PPP2CB	1	RAC1
5518	PPP2R1A	1	SCARB1
5534	PPP3R1	1	PRKCB
9989	PPP4R1	1	RAC1
151987	PPP4R2	1	LDLR
5536	PPP5C	1	PRKCG
5537	PPP6C	1	RAC1
10084	PQBP1	1	CLDN6
5547	PRCP	1	PRKCA
5052	PRDX1	1	CD81
10549	PRDX4	1	LDLR
25824	PRDX5	1	LDLR
9588	PRDX6	1	RAC1
5577	PRKAR2B	1	PRKCB
5579	PRKCB1	1	PRKCG
5581	PRKCE	1	PRKCB
5588	PRKCQ	1	PRKCA
5590	PRKCZ	1	PRKCB
8575	PRKRA	1	CLDN1
5612	PRKRIR	1	CLDN9
10419	PRMT5	1	SCARB1
56341	PRMT8	1	CDC42
9129	PRPF3	1	LDLR
55119	PRPF38B	1	LDLR
10594	PRPF8	1	PRKCA
5639	PRRG2	1	PRKCG
80863	PRRT1	1	PRKCG
51450	PRRX2	1	PRKCG
5652	PRSS8	1	PRKCG
5660	PSAP	1	CD81
9267	PSCD1	1	LDLR
5663	PSEN1	1	RAC1
5673	PSG5	1	CLDN6
5678	PSG9	1	CLDN6
5682	PSMA1	1	CLTC
5683	PSMA2	1	RAC1
5686	PSMA5	1	RAC1
5691	PSMB3	1	RAC1
5694	PSMB6	1	RAC1
5700	PSMC1	1	CLTC
5705	PSMC5	1	CLTC
5707	PSMD1	1	CLTC
5717	PSMD11	1	LDLR
5718	PSMD12	1	LDLR
5708	PSMD2	1	RAC1
9861	PSMD6	1	CLTC
5715	PSMD9	1	RAC1
9491	PSMF1	1	CD81
5724	PTAFR	1	CLDN6
5728	PTEN	1	PRKCA
5738	PTGFRN	1	LDLR
5741	PTH	1	CLDN9
5756	PTK9	1	RAC1
53635	PTOV1	1	SCARB1
26469	PTPN18	1	SCARB1
26191	PTPN22	1	PRKCB
84867	PTPN5	1	PRKCG
5777	PTPN6	1	PRKCB
5786	PTPRA	1	CD81
5788	PTPRC	1	PRKCB
5793	PTPRG	1	PRKCA
5801	PTPRR	1	CDC42
5802	PTPRS	1	PRKCG
10076	PTPRU	1	PRKCA
51651	PTRH2	1	CLTC
5805	PTS	1	LDLR
754	PTTG1IP	1	CD81
9698	PUM1	1	CLTC
5818	PVRL1	1	CLDN9
11137	PWP1	1	CD81
5831	PYCR1	1	SCARB1
22931	RAB18	1	RAC1
57403	RAB22A	1	CLTC
5874	RAB27B	1	CLDN1
9363	RAB33A	1	PRKCG
5864	RAB3A	1	PRKCG
5866	RAB3IL1	1	CLDN9
7879	RAB7A	1	RAC1
10244	RABEPK	1	SCARB1
5880	RAC2	1	PRKCB
5889	RAD51C	1	CLTC
5897	RAG2	1	CLDN1
10743	RAI1	1	CLDN9
5898	RALA	1	RAC1
5899	RALB	1	CLTC
9649	RALGPS1	1	CDC42
5901	RAN	1	CLTC
8498	RANBP3	1	CLDN6
5905	RANGAP1	1	SCARB1
5909	RAP1GAP	1	PRKCB
51735	RAPGEF6	1	PRKCA
5914	RARA	1	SCARB1
5916	RARG	1	CLDN6
10156	RASA4	1	PRKCG
10125	RASGRP1	1	PRKCB
9770	RASSF2	1	PRKCB
8045	RASSF7	1	PRKCA
30062	RAX	1	CLDN6
9821	RB1CC1	1	PRKCA
5931	RBBP7	1	LDLR
5936	RBM4	1	PRKCA
10181	RBM5	1	PRKCA
5937	RBMS1	1	PRKCB
27316	RBMX	1	CD81
11030	RBPMS	1	CD81
23186	RCOR1	1	RAC1
283248	RCOR2	1	CLDN6
5965	RECQL	1	CLDN9
9400	RECQL5	1	CLDN6
5967	REG1A	1	PRKCA
5970	RELA	1	CD81
28954	REM1	1	CLDN9
5973	RENBP	1	PRKCG
9185	REPS2	1	CDC42
11079	RER1	1	SCARB1
23179	RGL1	1	PRKCA
5995	RGR	1	PRKCA
8490	RGS5	1	PRKCA
9628	RGS6	1	CLDN6
6005	RHAG	1	CLDN6
389	RHOC	1	CD81
391	RHOG	1	CD81
399	RHOH	1	PRKCB
55288	RHOT1	1	CLDN9
55183	RIF1	1	CD81
22999	RIMS1	1	CDC42
9610	RIN1	1	PRKCG
54453	RIN2	1	PRKCA
6039	RNASE6	1	PRKCB
29102	RNASEN	1	CD81
81847	RNF146	1	PRKCA
140545	RNF32	1	CLDN1
9810	RNF40	1	SCARB1
54538	ROBO4	1	CLDN9
9991	ROD1	1	LDLR
6118	RPA2	1	RAC1
9045	RPL14	1	CD81
6143	RPL19	1	RAC1
6157	RPL27A	1	PRKCA
6158	RPL28	1	PRKCA
6175	RPLP0	1	PRKCA
6176	RPLP1	1	CDC42
6181	RPLP2	1	PRKCA
6184	RPN1	1	CD81
6185	RPN2	1	CD81
6188	RPS3	1	PRKCA
6196	RPS6KA2	1	CLDN9
6197	RPS6KA3	1	PRKCA
26750	RPS6KC1	1	CLDN9
64121	RRAGC	1	PRKCA
58528	RRAGD	1	SCARB1
9136	RRP9	1	SCARB1
23623	RUSC1	1	CDC42
25813	SAMM50	1	CD81
10284	SAP18	1	RAC1
55291	SAPS3	1	PRKCA
9092	SART1	1	SCARB1
9733	SART3	1	PRKCA
57050	SAS10	1	CD81
6303	SAT1	1	LDLR
81846	SBF2	1	PRKCA
6307	SC4MOL	1	LDLR
9522	SCAMP1	1	CDC42
10067	SCAMP3	1	CD81
6319	SCD	1	LDLR
29970	SCHIP1	1	RAC1
6340	SCNN1G	1	PRKCG
6342	SCP2	1	SCARB1
23513	SCRIB	1	SCARB1
6383	SDC2	1	SCARB1
9919	SEC16A	1	PRKCA
10427	SEC24B	1	CLDN9
81929	SEH1L	1	LDLR
6402	SELL	1	PRKCB
57556	SEMA6A	1	CLDN9
26135	SERBP1	1	RAC1
1992	SERPINB1	1	LDLR
5272	SERPINB9	1	SCARB1
5270	SERPINE2	1	PRKCA
710	SERPING1	1	CD81
29950	SERTAD1	1	LDLR
23064	SETX	1	PRKCA
7536	SF1	1	RAC1
8175	SF3A2	1	CD81
9814	SFI1	1	PRKCA
6426	SFRS1	1	CD81
6429	SFRS4	1	RAC1
6432	SFRS7	1	SCARB1
8683	SFRS9	1	RAC1
6439	SFTPB	1	CLDN6
10110	SGK2	1	CLDN6
51100	SH3GLB1	1	RAC1
22941	SHANK2	1	PRKCG
6461	SHB	1	PRKCG
10326	SIRPB1	1	PRKCG
23411	SIRT1	1	CLDN9
27240	SIT1	1	PRKCB
4990	SIX6	1	PRKCG
6498	SKIL	1	CLDN1
6503	SLA	1	PRKCB
6504	SLAMF1	1	PRKCB
6557	SLC12A1	1	PRKCA
6559	SLC12A3	1	CLDN6
57468	SLC12A5	1	PRKCB
56996	SLC12A9	1	CLDN6
6566	SLC16A1	1	SCARB1
6509	SLC1A4	1	SCARB1
9356	SLC22A6	1	CLDN6
9962	SLC23A2	1	SCARB1
291	SLC25A4	1	CDC42
293	SLC25A6	1	CD81
2030	SLC29A1	1	SCARB1
6517	SLC2A4	1	PRKCG
10463	SLC30A9	1	CDC42
6522	SLC4A2	1	SCARB1
6508	SLC4A3	1	PRKCG
6553	SLC9A5	1	PRKCG
84679	SLC9A7	1	CLTC
6597	SMARCA4	1	SCARB1
6602	SMARCD1	1	PRKCG
10051	SMC4	1	CD81
54471	SMCR7L	1	PRKCA
57223	SMEK2	1	CLDN9
23049	SMG1	1	PRKCA
23293	SMG6	1	SCARB1
6609	SMPD1	1	SCARB1
6611	SMS	1	RAC1
64754	SMYD3	1	CDC42
6618	SNAPC2	1	SCARB1
6622	SNCA	1	CDC42
11267	SNF8	1	CLTC
9784	SNX17	1	PRKCA
6643	SNX2	1	SCARB1
9021	SOCS3	1	LDLR
122809	SOCS4	1	CLDN9
6651	SON	1	CLDN6
22986	SORCS3	1	PRKCA
11262	SP140	1	PRKCB
6670	SP3	1	CLDN9
9043	SPAG9	1	PRKCA
8404	SPARCL1	1	PRKCA
220082	SPERT	1	CLDN9
10653	SPINT2	1	PRKCB
9806	SPOCK2	1	PRKCB
6709	SPTAN1	1	CD81
6711	SPTBN1	1	PRKCA
57731	SPTBN4	1	CLDN6
10558	SPTLC1	1	RAC1
10847	SRCAP	1	CLDN6
9901	SRGAP3	1	CDC42
6717	SRI	1	PRKCA
6728	SRP19	1	CLTC
6730	SRP68	1	CLTC
6731	SRP72	1	RAC1
6732	SRPK1	1	CD81
26576	SRPK3	1	CLDN9
26039	SS18L1	1	CLDN9
23635	SSBP2	1	CLDN1
51046	ST8SIA3	1	PRKCB
10735	STAG2	1	CD81
8027	STAM	1	CDC42
10369	Stargazin	1	CLDN9
6775	STAT4	1	PRKCB
6777	STAT5B	1	SCARB1
6780	STAU1	1	RAC1
55240	STEAP3	1	CD81
27347	STK39	1	CD81
3925	STMN1	1	CDC42
29966	STRN3	1	CLDN9
412	STS	1	CDC42
8676	STX11	1	LDLR
6809	STX3	1	CD81
6813	STXBP2	1	SCARB1
8803	SUCLA2	1	CDC42
6827	SUPT4H1	1	CLTC
6837	SURF5	1	SCARB1
6840	SVIL	1	CLDN1
6845	SYBL1	1	LDLR
51399	Synbindin	1	RAC1
9145	SYNGR1	1	CDC42
9143	SYNGR3	1	CDC42
8871	SYNJ2	1	CLDN6
11346	SYNPO	1	SCARB1
6855	SYP	1	PRKCG
6867	TACC1	1	CLDN6
6881	TAF10	1	CD81
6882	TAF11	1	CD81
8148	TAF15	1	CLTC
6877	TAF5	1	CD81
6878	TAF6	1	RAC1
6891	TAP2	1	PRKCG
8887	TAX1BP1	1	RAC1
23216	TBC1D1	1	PRKCA
1155	TBCB	1	CD81
6904	TBCD	1	CLDN9
6905	TBCE	1	CD81
6907	TBL1X	1	CD81
6909	TBX2	1	PRKCG
8557	TCAP	1	CLDN6
9338	TCEAL1	1	PRKCA
6938	TCF12	1	PRKCG
8115	TCL1A	1	PRKCB
6949	TCOF1	1	SCARB1
7008	TEF	1	CLDN9
7015	TERT	1	CLDN9
56159	TEX11	1	CLDN6
7027	TFDP1	1	RAC1
7038	TG	1	CLDN1
7048	TGFBR2	1	CD81
10618	TGOLN2	1	RAC1
7054	TH	1	PRKCG
7057	THBS1	1	PRKCG
7066	THPO	1	CLDN1
26230	TIAM2	1	CLDN9
7083	TK1	1	RAC1
7091	TLE4	1	LDLR
4071	TM4SF1	1	LDLR
11018	TMED1	1	CD81
[truncated: 121 more rows]
