# Supplementary material for: Discovery of Cellular Proteins Required for the Early Steps of HCV Infection Using Integrative Genomics
Source: PLoS One. 2013 Apr 12;8(4):e60333. doi: 10.1371/journal.pone.0060333 (PMC3625227; doi:10.1371/journal.pone.0060333)
Supplement: File S3 — Listing of tight junction and tetraspanin web proteins. (XLSX) [file pone.0060333.s013.xlsx]

## Sheet: File S3
File S3. Listing of tight junction and tetraspanin web proteins
Entrez ID	Gene symbol	Annotation
10100	TSPAN2	tetraspanin
10103	TSPAN1	tetraspanin
967	CD63	tetraspanin
10098	TSPAN5	tetraspanin
7348	UPK1B	tetraspanin
10099	TSPAN3	tetraspanin
441631	TSPAN11	tetraspanin
340348	TSPAN33	tetraspanin
11045	UPK1A	tetraspanin
26262	TSPAN17	tetraspanin
90139	TSPAN18	tetraspanin
81619	TSPAN14	tetraspanin
23554	TSPAN12	tetraspanin
23555	TSPAN15	tetraspanin
977	CD151	tetraspanin
975	CD81	tetraspanin
26526	TSPAN16	tetraspanin
7102	TSPAN7	tetraspanin
7103	TSPAN8	tetraspanin
7105	TSPAN6	tetraspanin
7106	TSPAN4	tetraspanin
27075	TSPAN13	tetraspanin
928	CD9	tetraspanin
10867	TSPAN9	tetraspanin
83882	TSPAN10	tetraspanin
963	CD53	tetraspanin
144448	TSPAN19	tetraspanin
6302	TSPAN31	tetraspanin
3732	CD82	tetraspanin
951	CD37	tetraspanin
10077	TSPAN32	tetraspanin
9076	CLDN1	tight junction
9074	CLDN6	tight junction
9075	CLDN2	tight junction
9073	CLDN8	tight junction
9071	CLDN10	tight junction
29855	UBN1	tight junction
10207	INADL	tight junction
7122	CLDN5	tight junction
4950	OCLN	tight junction
9414	TJP2	tight junction
11346	SYNPO	tight junction
26285	CLDN17	tight junction
49861	CLDN20	tight junction
4072	EPCAM	tight junction
27134	TJP3	tight junction
55870	ASH1L	tight junction
153562	MARVELD2	tight junction
55114	ARHGAP17	tight junction
9069	CLDN12	tight junction
65266	WNK4	tight junction
64398	MPP5	tight junction
58494	JAM2	tight junction
154796	AMOT	tight junction
51208	CLDN18	tight junction
57530	CGN	tight junction
90952	ESAM	tight junction
50855	PARD6A	tight junction
79827	CLMP	tight junction
8825	LIN7A	tight junction
8189	SYMPK	tight junction
92359	CRB3	tight junction
92140	MTDH	tight junction
137075	CLDN23	tight junction
24146	CLDN15	tight junction
260425	MAGI3	tight junction
149461	CLDN19	tight junction
143162	FRMPD2	tight junction
150084	IGSF5	tight junction
10686	CLDN16	tight junction
23562	CLDN14	tight junction
55327	LIN7C	tight junction
5872	RAB13	tight junction
56288	PARD3	tight junction
143098	MPP7	tight junction
93643	TJAP1	tight junction
11149	BVES	tight junction
9618	TRAF4	tight junction
9181	ARHGEF2	tight junction
9223	MAGI1	tight junction
50848	F11R	tight junction
357	SHROOM2	tight junction
644672	CLDN25	tight junction
84552	PARD6G	tight junction
57125	PLXDC1	tight junction
5010	CLDN11	tight junction
6904	TBCD	tight junction
1525	CXADR	tight junction
9080	CLDN9	tight junction
53842	CLDN22	tight junction
117583	PARD3B	tight junction
84952	CGNL1	tight junction
84612	PARD6B	tight junction
64130	LIN7B	tight junction
8777	MPDZ	tight junction
7082	TJP1	tight junction
1366	CLDN7	tight junction
1364	CLDN4	tight junction
1365	CLDN3	tight junction
