# Supplementary material for: Discovery of Cellular Proteins Required for the Early Steps of HCV Infection Using Integrative Genomics
Source: PLoS One. 2013 Apr 12;8(4):e60333. doi: 10.1371/journal.pone.0060333 (PMC3625227; doi:10.1371/journal.pone.0060333)
Supplement: File S4 — List of the human proteins predicted to be involved in the early steps of HCV infection. (XLSX) [file pone.0060333.s014.xlsx]

## Sheet: File S4
File S4. List of the human proteins predicted to be involved in the early steps of HCV infection
Score	Entrez ID	Gene symbol	Expay ID	HCV E1 / E2 association	Num. of coexpressed genes with query set	Num. of protein interaction with TJ-TS proteins
216.648	7082	TJP1	ZO1_HUMAN	secondary (2)	0	60
175.422	975	CD81	CD81_HUMAN	primary	1	19
173.591	4950	OCLN	OCLN_HUMAN	primary	0	20
143.272	3688	ITGB1	ITB1_HUMAN	primary	2	7
130.343	9076	CLDN1	CLD1_HUMAN	primary	0	6
121.648	949	SCARB1	SCRB1_HUMAN	primary	2	0
117.139	10207	INADL	INADL_HUMAN	secondary (1)	0	33
116.728	6383	SDC2	SDC2_HUMAN	primary	1	0
116.728	3385	ICAM3	ICAM3_HUMAN	primary	1	0
101.037	56288	PARD3	PARD3_HUMAN	0	0	33
99.2598	9414	TJP2	ZO2_HUMAN	secondary (2)	0	22
96.1707	928	CD9	CD9_HUMAN	secondary (2)	0	21
83.158	3732	CD82	CD82_HUMAN	secondary (1)	0	22
77.6358	967	CD63	CD63_HUMAN	secondary (2)	0	15
76.9797	8777	MPDZ	MPDZ_HUMAN	secondary (1)	0	20
76.3236	9618	TRAF4	TRAF4_HUMAN	0	0	25
74.5466	27134	TJP3	ZO3_HUMAN	secondary (2)	0	14
70.1453	50855	PARD6A	PAR6A_HUMAN	0	0	23
67.0562	9223	MAGI1	MAGI1_HUMAN	0	0	22
62.6805	7529	YWHAB	1433B_HUMAN	secondary (1)	4	9
59.7569	5578	PRKCA	KPCA_HUMAN	secondary (3)	0	4
58.9068	8573	CASK	CSKP_HUMAN	secondary (1)	7	3
56.0117	7106	TSPAN4	TSN4_HUMAN	secondary (2)	0	8
48.5213	64130	LIN7B	LIN7B_HUMAN	0	0	16
48.5213	50848	F11R	JAM1_HUMAN	0	0	16
45.4321	84612	PARD6B	PAR6B_HUMAN	0	0	15
45.4321	8825	LIN7A	LIN7A_HUMAN	0	0	15
44.2284	6464	SHC1	SHC1_HUMAN	secondary (2)	2	1
43.6551	5582	PRKCG	KPCG_HUMAN	secondary (2)	0	4
43.3782	8468	FKBP6	FKBP6_HUMAN	0	9	0
42.3972	3676	ITGA4	ITA4_HUMAN	secondary (2)	1	2
41.1392	7430	EZR	EZRI_HUMAN	secondary (2)	2	0
39.9099	65266	WNK4	WNK4_HUMAN	secondary (1)	0	8
39.308	5579	PRKCB1	KPCB_HUMAN	secondary (2)	1	1
39.2538	260425	MAGI3	MAGI3_HUMAN	0	0	13
37.9959	55327	LIN7C	LIN7C_HUMAN	0	1	11
36.2188	348	APOE	APOE_HUMAN	secondary (2)	1	0
36.0533	7534	YWHAZ	1433Z_HUMAN	0	5	4
35.5628	5738	PTGFRN	FPRP_HUMAN	secondary (1)	1	5
34.3876	7704	ZBTB16	ZBT16_HUMAN	secondary (2)	0	1
34.3049	10099	TSPAN3	TSN3_HUMAN	secondary (1)	2	3
33.5375	7341	SUMO1	SUMO1_HUMAN	0	7	0
33.5375	3190	HNRNPK	HNRPK_HUMAN	0	7	0
32.4736	3655	ITGA6	ITA6_HUMAN	secondary (1)	1	4
31.2985	2335	FN1	FINC_HUMAN	secondary (2)	0	0
30.6424	977	CD151	CD151_HUMAN	secondary (1)	0	5
29.9863	55114	ARHGAP17	RHG17_HUMAN	0	0	10
29.3845	6517	SLC2A4	GTR4_HUMAN	secondary (1)	1	3
29.3845	930	CD19	CD19_HUMAN	secondary (1)	1	3
28.7284	6904	TBCD	TBCD_HUMAN	0	1	8
28.6171	89927	C16orf45	CP045_HUMAN	0	6	0
28.6171	56479	KCNQ5	KCNQ5_HUMAN	0	6	0
27.5533	3815	KIT	KIT_HUMAN	secondary (1)	0	4
27.5533	3675	ITGA3	ITA3_HUMAN	secondary (1)	0	4
27.5533	1365	CLDN3	CLD3_HUMAN	secondary (1)	0	4
27.5533	58	ACTA1	ACTS_HUMAN	secondary (1)	0	4
26.7859	1740	DLG2	DLG2_HUMAN	0	5	1
26.2953	821	CANX	CALX_HUMAN	secondary (1)	1	2
26.2953	81	ACTN4	ACTN4_HUMAN	secondary (1)	1	2
25.0374	7040	TGFB1	TGFB1_HUMAN	secondary (1)	2	0
25.0374	6386	SDCBP	SDCB1_HUMAN	secondary (1)	2	0
25.0374	2185	PTK2B	FAK2_HUMAN	secondary (1)	2	0
25.0374	5747	PTK2	FAK1_HUMAN	secondary (1)	2	0
25.0374	4831	NME2	NDKB_HUMAN	secondary (1)	2	0
25.0374	3897	L1CAM	L1CAM_HUMAN	secondary (1)	2	0
24.9546	9240	PNMA1	PNMA1_HUMAN	0	4	2
24.4641	7046	TGFBR1	TGFR1_HUMAN	secondary (1)	0	3
24.4641	4089	SMAD4	SMAD4_HUMAN	secondary (1)	0	3
24.4641	93185	IGSF8	IGSF8_HUMAN	secondary (1)	0	3
23.808	4072	EPCAM	EPCAM_HUMAN	0	0	8
23.6967	55854	ZC3H15	ZC3HF_HUMAN	0	5	0
23.6967	23435	TARDBP	TADBP_HUMAN	0	5	0
23.6967	6500	SKP1	SKP1_HUMAN	0	5	0
23.6967	10955	SERINC3	SERC3_HUMAN	0	5	0
23.6967	7905	REEP5	REEP5_HUMAN	0	5	0
23.6967	5701	PSMC2	PRS7_HUMAN	0	5	0
23.6967	5532	PPP3CB	PP2BB_HUMAN	0	5	0
23.6967	55041	PLEKHB2	PKHB2_HUMAN	0	5	0
23.6967	5223	PGAM1	PGAM1_HUMAN	0	5	0
23.6967	5048	PAFAH1B1	LIS1_HUMAN	0	5	0
23.6967	728841	NBPF8	NBPF8_HUMAN	0	5	0
23.6967	9441	MED26	MED26_HUMAN	0	5	0
23.6967	4137	MAPT	TAU_HUMAN	0	5	0
23.6967	5594	MAPK1	MK01_HUMAN	0	5	0
23.6967	5604	MAP2K1	MP2K1_HUMAN	0	5	0
23.6967	3251	HPRT1	HPRT_HUMAN	0	5	0
23.6967	10236	HNRNPR	HNRPR_HUMAN	0	5	0
23.6967	220988	HNRNPA3	ROA3_HUMAN	0	5	0
23.6967	9646	CTR9	CTR9_HUMAN	0	5	0
23.6967	9774	BCLAF1	BCLF1_HUMAN	0	5	0
23.6967	8120	AP3B2	AP3B2_HUMAN	0	5	0
23.2062	3689	ITGB2	ITB2_HUMAN	secondary (1)	1	1
23.2062	3683	ITGAL	ITAL_HUMAN	secondary (1)	1	1
23.2062	2316	FLNA	FLNA_HUMAN	secondary (1)	1	1
23.2062	4179	CD46	MCP_HUMAN	secondary (1)	1	1
23.2062	948	CD36	CD36_HUMAN	secondary (1)	1	1
23.1234	7533	YWHAH	1433F_HUMAN	0	3	3
21.3749	7189	TRAF6	TRAF6_HUMAN	secondary (1)	0	2
21.2922	92140	MTDH	LYRIC_HUMAN	0	2	4
20.7189	8189	SYMPK	SYMPK_HUMAN	0	0	7
20.7189	64398	MPP5	MPP5_HUMAN	0	0	7
20.117	51399	TRAPPC4	TPPC4_HUMAN	secondary (1)	1	0
20.117	7057	THBS1	TSP1_HUMAN	secondary (1)	1	0
20.117	10618	TGOLN2	TGON2_HUMAN	secondary (1)	1	0
20.117	6678	SPARC	SPRC_HUMAN	secondary (1)	1	0
20.117	5588	PRKCQ	KPCT_HUMAN	secondary (1)	1	0
20.117	5581	PRKCE	KPCE_HUMAN	secondary (1)	1	0
20.117	2923	PDIA3	PDIA3_HUMAN	secondary (1)	1	0
20.117	4478	MSN	MOES_HUMAN	secondary (1)	1	0
20.117	4323	MMP14	MMP14_HUMAN	secondary (1)	1	0
20.117	4050	LTB	TNFC_HUMAN	secondary (1)	1	0
20.117	3693	ITGB5	ITB5_HUMAN	secondary (1)	1	0
20.117	8516	ITGA8	ITA8_HUMAN	secondary (1)	1	0
20.117	3672	ITGA1	ITA1_HUMAN	secondary (1)	1	0
20.117	3611	ILK	ILK_HUMAN	secondary (1)	1	0
20.117	2192	FBLN1	FBLN1_HUMAN	secondary (1)	1	0
20.117	2048	EPHB2	EPHB2_HUMAN	secondary (1)	1	0
20.0343	1742	DLG4	DLG4_HUMAN	0	3	2
19.461	998	CDC42	CDC42_HUMAN	0	1	5
18.7763	653972	LOC653972	*	0	4	0
18.7763	10971	YWHAQ	1433T_HUMAN	0	4	0
18.7763	7421	VDR	VDR_HUMAN	0	4	0
18.7763	7411	VBP1	PFD3_HUMAN	0	4	0
18.7763	7360	UGP2	UGPA_HUMAN	0	4	0
18.7763	7336	UBE2V2	UB2V2_HUMAN	0	4	0
18.7763	7334	UBE2N	UBE2N_HUMAN	0	4	0
18.7763	3093	UBE2K	UBE2K_HUMAN	0	4	0
18.7763	7251	TSG101	TS101_HUMAN	0	4	0
18.7763	9804	TOMM20	TOM20_HUMAN	0	4	0
18.7763	7148	TNXB	TENX_HUMAN	0	4	0
18.7763	6857	SYT1	SYT1_HUMAN	0	4	0
18.7763	23512	SUZ12	SUZ12_HUMAN	0	4	0
18.7763	11075	STMN2	STMN2_HUMAN	0	4	0
18.7763	6772	STAT1	STAT1_HUMAN	0	4	0
18.7763	9169	SRSF2IP	SCAFB_HUMAN	0	4	0
18.7763	57142	RTN4	RTN4_HUMAN	0	4	0
18.7763	10313	RTN3	RTN3_HUMAN	0	4	0
18.7763	6252	RTN1	RTN1_HUMAN	0	4	0
18.7763	6092	ROBO2	ROBO2_HUMAN	0	4	0
18.7763	6009	RHEB	RHEB_HUMAN	0	4	0
18.7763	6000	RGS7	RGS7_HUMAN	0	4	0
18.7763	23543	RBFOX2	RFOX2_HUMAN	0	4	0
18.7763	9444	QKI	QKI_HUMAN	0	4	0
18.7763	23369	PUM2	PUM2_HUMAN	0	4	0
18.7763	5567	PRKACB	KAPCB_HUMAN	0	4	0
18.7763	8301	PICALM	PICAL_HUMAN	0	4	0
18.7763	8106	PABPN1	PABP2_HUMAN	0	4	0
18.7763	9378	NRXN1	NRX1A_HUMAN	0	4	0
18.7763	728936	NBPF16	NBPFG_HUMAN	0	4	0
18.7763	9782	MATR3	MATR3_HUMAN	0	4	0
18.7763	5601	MAPK9	MK09_HUMAN	0	4	0
18.7763	23542	MAPK8IP2	JIP2_HUMAN	0	4	0
18.7763	93487	MAPK1IP1L	MISSL_HUMAN	0	4	0
18.7763	6416	MAP2K4	MP2K4_HUMAN	0	4	0
18.7763	4058	LTK	LTK_HUMAN	0	4	0
18.7763	10128	LRPPRC	LPPRC_HUMAN	0	4	0
18.7763	3838	KPNA2	IMA2_HUMAN	0	4	0
18.7763	3831	KLC1	KLC1_HUMAN	0	4	0
18.7763	3181	HNRNPA2B1	ROA2_HUMAN	0	4	0
18.7763	26268	FBXO9	FBX9_HUMAN	0	4	0
18.7763	54462	FAM190B	F190B_HUMAN	0	4	0
18.7763	1738	DLD	DLDH_HUMAN	0	4	0
18.7763	8452	CUL3	CUL3_HUMAN	0	4	0
18.7763	26047	CNTNAP2	CNTP2_HUMAN	0	4	0
18.7763	55832	CAND1	CAND1_HUMAN	0	4	0
18.7763	9184	BUB3	BUB3_HUMAN	0	4	0
18.7763	51582	AZIN1	AZIN1_HUMAN	0	4	0
18.7763	523	ATP6V1A	VATA_HUMAN	0	4	0
18.7763	539	ATP5O	ATPO_HUMAN	0	4	0
18.7763	518	ATP5G3	AT5G3_HUMAN	0	4	0
18.7763	287	ANK2	ANK2_HUMAN	0	4	0
18.7763	47	ACLY	ACLY_HUMAN	0	4	0
18.2858	7525	YES1	YES_HUMAN	secondary (1)	0	1
18.2858	8408	ULK1	ULK1_HUMAN	secondary (1)	0	1
18.2858	22938	SNW1	SNW1_HUMAN	secondary (1)	0	1
18.2858	57154	SMURF1	SMUF1_HUMAN	secondary (1)	0	1
18.2858	4653	MYOC	MYOC_HUMAN	secondary (1)	0	1
18.2858	3678	ITGA5	ITA5_HUMAN	secondary (1)	0	1
18.2858	3673	ITGA2	ITA2_HUMAN	secondary (1)	0	1
18.2858	83737	ITCH	ITCH_HUMAN	secondary (1)	0	1
18.2858	8519	IFITM1	IFM1_HUMAN	secondary (1)	0	1
18.2858	3106	HLA-B	1B46_HUMAN	secondary (1)	0	1
18.2858	2705	GJB1	CXB1_HUMAN	secondary (1)	0	1
18.2858	9231	DLG5	DLG5_HUMAN	secondary (1)	0	1
18.2858	1460	CSNK2B	CSK2B_HUMAN	secondary (1)	0	1
18.2858	1454	CSNK1E	KC1E_HUMAN	secondary (1)	0	1
18.2858	1452	CSNK1A1	KC1A_HUMAN	secondary (1)	0	1
18.2858	320	APBA1	APBA1_HUMAN	secondary (1)	0	1
18.203	5879	RAC1	RAC1_HUMAN	0	2	3
17.6297	5872	RAB13	RAB13_HUMAN	0	0	6
17.6297	84552	PARD6G	PAR6G_HUMAN	0	0	6
17.6297	2904	GRIN2B	NMDE2_HUMAN	0	0	6
17.6297	963	CD53	CD53_HUMAN	0	0	6
16.9451	4591	TRIM37	TRI37_HUMAN	0	3	1
16.3718	7532	YWHAG	1433G_HUMAN	0	1	4
16.3718	5590	PRKCZ	KPCZ_HUMAN	0	1	4
15.1966	7448	VTN	VTNC_HUMAN	secondary (1)	0	0
15.1966	7423	VEGFB	VEGFB_HUMAN	secondary (1)	0	0
15.1966	1462	VCAN	CSPG2_HUMAN	secondary (1)	0	0
15.1966	7412	VCAM1	VCAM1_HUMAN	secondary (1)	0	0
15.1966	8741	TNFSF13	TNF13_HUMAN	secondary (1)	0	0
15.1966	3371	TNC	TENA_HUMAN	secondary (1)	0	0
15.1966	25907	TMEM158	TM158_HUMAN	secondary (1)	0	0
15.1966	7094	TLN1	TLN1_HUMAN	secondary (1)	0	0
15.1966	7052	TGM2	TGM2_HUMAN	secondary (1)	0	0
15.1966	7049	TGFBR3	TGBR3_HUMAN	secondary (1)	0	0
15.1966	6696	SPP1	OSTP_HUMAN	secondary (1)	0	0
15.1966	6520	SLC3A2	4F2_HUMAN	secondary (1)	0	0
15.1966	462	SERPINC1	ANT3_HUMAN	secondary (1)	0	0
15.1966	9672	SDC3	SDC3_HUMAN	secondary (1)	0	0
15.1966	6002	RGS12	RGS12_HUMAN	secondary (1)	0	0
15.1966	5981	RFC1	RFC1_HUMAN	secondary (1)	0	0
15.1966	5649	RELN	RELN_HUMAN	secondary (1)	0	0
15.1966	5068	REG3A	REG3A_HUMAN	secondary (1)	0	0
15.1966	23637	RABGAP1	RBGP1_HUMAN	secondary (1)	0	0
15.1966	5858	PZP	PZP_HUMAN	secondary (1)	0	0
15.1966	5829	PXN	PAXI_HUMAN	secondary (1)	0	0
15.1966	3275	PRMT2	ANM2_HUMAN	secondary (1)	0	0
15.1966	5196	PF4	PLF4_HUMAN	secondary (1)	0	0
15.1966	5830	PEX5	PEX5_HUMAN	secondary (1)	0	0
15.1966	5175	PECAM1	PECA1_HUMAN	secondary (1)	0	0
15.1966	5174	PDZK1	NHRF3_HUMAN	secondary (1)	0	0
15.1966	4830	NME1	NDKA_HUMAN	secondary (1)	0	0
15.1966	4771	NF2	MERL_HUMAN	secondary (1)	0	0
15.1966	4763	NF1	NF1_HUMAN	secondary (1)	0	0
15.1966	4313	MMP2	MMP2_HUMAN	secondary (1)	0	0
15.1966	9448	MAP4K4	M4K4_HUMAN	secondary (1)	0	0
15.1966	3964	LGALS8	LEG8_HUMAN	secondary (1)	0	0
15.1966	3959	LGALS3BP	LG3BP_HUMAN	secondary (1)	0	0
15.1966	3956	LGALS1	LEG1_HUMAN	secondary (1)	0	0
15.1966	3909	LAMA3	LAMA3_HUMAN	secondary (1)	0	0
15.1966	284217	LAMA1	LAMA1_HUMAN	secondary (1)	0	0
15.1966	3730	KAL1	KALM_HUMAN	secondary (1)	0	0
15.1966	27231	ITGB1BP3	NRK2_HUMAN	secondary (1)	0	0
15.1966	26548	ITGB1BP2	ITBP2_HUMAN	secondary (1)	0	0
15.1966	9270	ITGB1BP1	ITBP1_HUMAN	secondary (1)	0	0
15.1966	3685	ITGAV	ITAV_HUMAN	secondary (1)	0	0
15.1966	3681	ITGAD	ITAD_HUMAN	secondary (1)	0	0
15.1966	3680	ITGA9	ITA9_HUMAN	secondary (1)	0	0
15.1966	22801	ITGA11	ITA11_HUMAN	secondary (1)	0	0
15.1966	8515	ITGA10	ITA10_HUMAN	secondary (1)	0	0
15.1966	83444	INO80B	IN80B_HUMAN	secondary (1)	0	1
15.1966	3480	IGF1R	IGF1R_HUMAN	secondary (1)	0	0
15.1966	3386	ICAM4	ICAM4_HUMAN	secondary (1)	0	0
15.1966	3339	HSPG2	PGBM_HUMAN	secondary (1)	0	0
15.1966	3082	HGF	HGF_HUMAN	secondary (1)	0	0
15.1966	51454	GULP1	GULP1_HUMAN	secondary (1)	0	0
15.1966	10399	GNB2L1	GBLP_HUMAN	secondary (1)	0	0
15.1966	2324	FLT4	VGFR3_HUMAN	secondary (1)	0	0
15.1966	2317	FLNB	FLNB_HUMAN	secondary (1)	0	0
15.1966	2274	FHL2	FHL2_HUMAN	secondary (1)	0	0
15.1966	2247	FGF2	FGF2_HUMAN	secondary (1)	0	0
15.1966	2243	FGA	FIBA_HUMAN	secondary (1)	0	0
15.1966	26232	FBXO2	FBX2_HUMAN	secondary (1)	0	0
15.1966	2199	FBLN2	FBLN2_HUMAN	secondary (1)	0	0
15.1966	2059	EPS8	EPS8_HUMAN	secondary (1)	0	0
15.1966	11117	EMILIN1	EMIL1_HUMAN	secondary (1)	0	0
15.1966	1796	DOK1	DOK1_HUMAN	secondary (1)	0	0
15.1966	1600	DAB1	DAB1_HUMAN	secondary (1)	0	0
15.1966	1437	CSF2	CSF2_HUMAN	secondary (1)	0	0
15.1966	1278	COL1A2	CO1A2_HUMAN	secondary (1)	0	0
15.1966	1277	COL1A1	CO1A1_HUMAN	secondary (1)	0	0
15.1966	10332	CLEC4M	CLC4M_HUMAN	secondary (1)	0	0
15.1966	961	CD47	CD47_HUMAN	secondary (1)	0	0
15.1966	30835	CD209	CD209_HUMAN	secondary (1)	0	0
15.1966	23476	BRD4	BRD4_HUMAN	secondary (1)	0	0
15.1966	394	ARHGAP5	RHG05_HUMAN	secondary (1)	0	0
15.1966	335	APOA1	APOA1_HUMAN	secondary (1)	0	0
15.1966	56899	ANKS1B	ANS1B_HUMAN	secondary (1)	0	0
15.1966	148	ADRA1A	ADA1A_HUMAN	secondary (1)	0	0
15.1966	89	ACTN3	ACTN3_HUMAN	secondary (1)	0	0
15.1139	23236	PLCB1	PLCB1_HUMAN	0	2	2
15.1139	3761	KCNJ4	IRK4_HUMAN	0	2	2
15.1139	1956	EGFR	EGFR_HUMAN	0	2	2
14.5406	58494	JAM2	JAM2_HUMAN	0	0	5
13.856	10944	C11orf58	SMAP_HUMAN	0	3	0
13.856	9326	ZNHIT3	ZNHI3_HUMAN	0	3	0
13.856	55734	ZFP64	ZF64A_HUMAN	0	3	0
13.856	7520	XRCC5	XRCC5_HUMAN	0	3	0
13.856	55884	WSB2	WSB2_HUMAN	0	3	0
13.856	23335	WDR7	WDR7_HUMAN	0	3	0
13.856	7416	VDAC1	VDAC1_HUMAN	0	3	0
13.856	9101	USP8	UBP8_HUMAN	0	3	0
13.856	7345	UCHL1	UCHL1_HUMAN	0	3	0
13.856	7337	UBE3A	UBE3A_HUMAN	0	3	0
13.856	7323	UBE2D3	UB2D3_HUMAN	0	3	0
13.856	7322	UBE2D2	UB2D2_HUMAN	0	3	0
13.856	7320	UBE2B	UBE2B_HUMAN	0	3	0
13.856	7277	TUBA4A	TBA4A_HUMAN	0	3	0
13.856	7247	TSN	TSN_HUMAN	0	3	0
13.856	7163	TPD52	TPD52_HUMAN	0	3	0
13.856	8940	TOP3B	TOP3B_HUMAN	0	3	0
13.856	10959	TMED2	TMED2_HUMAN	0	3	0
13.856	10972	TMED10	TMEDA_HUMAN	0	3	0
13.856	9375	TM9SF2	TM9S2_HUMAN	0	3	0
13.856	6950	TCP1	TCPA_HUMAN	0	3	0
13.856	10915	TCERG1	TCRG1_HUMAN	0	3	0
13.856	30851	TAX1BP3	TX1B3_HUMAN	0	3	0
13.856	8407	TAGLN2	TAGL2_HUMAN	0	3	0
13.856	6853	SYN1	SYN1_HUMAN	0	3	0
13.856	9899	SV2B	SV2B_HUMAN	0	3	0
13.856	10923	SUB1	TCP4_HUMAN	0	3	0
13.856	11171	STRAP	STRAP_HUMAN	0	3	0
13.856	6767	ST13	F10A1_HUMAN	0	3	0
13.856	6753	SSTR3	SSR3_HUMAN	0	3	0
13.856	6745	SSR1	SSRA_HUMAN	0	3	0
13.856	6710	SPTB	SPTB1_HUMAN	0	3	0
13.856	6652	SORD	DHSO_HUMAN	0	3	0
13.856	58533	SNX6	SNX6_HUMAN	0	3	0
13.856	9892	SNAP91	AP180_HUMAN	0	3	0
13.856	10479	SLC9A6	SL9A6_HUMAN	0	3	0
13.856	8604	SLC25A12	CMC1_HUMAN	0	3	0
13.856	57030	SLC17A7	VGLU1_HUMAN	0	3	0
13.856	6405	SEMA3F	SEM3F_HUMAN	0	3	0
13.856	27111	SDCBP2	SDCB2_HUMAN	0	3	0
13.856	6382	SDC1	SDC1_HUMAN	0	3	0
13.856	6447	SCG5	7B2_HUMAN	0	3	0
13.856	22902	RUFY3	RUFY3_HUMAN	0	3	0
13.856	65117	RSRC2	RSRC2_HUMAN	0	3	0
13.856	51773	RSF1	RSF1_HUMAN	0	3	0
13.856	10193	RNF41	RNF41_HUMAN	0	3	0
13.856	9699	RIMS2	RIMS2_HUMAN	0	3	0
13.856	10231	RCAN2	RCAN2_HUMAN	0	3	0
13.856	57786	RBAK	RBAK_HUMAN	0	3	0
13.856	9462	RASAL2	NGAP_HUMAN	0	3	0
13.856	5910	RAP1GDS1	GDS1_HUMAN	0	3	0
13.856	5870	RAB6A	RAB6A_HUMAN	0	3	0
13.856	5868	RAB5A	RAB5A_HUMAN	0	3	0
13.856	11031	RAB31	RAB31_HUMAN	0	3	0
13.856	51552	RAB14	RAB14_HUMAN	0	3	0
13.856	5781	PTPN11	PTN11_HUMAN	0	3	0
13.856	5733	PTGER3	PE2R3_HUMAN	0	3	0
13.856	5716	PSMD10	PSD10_HUMAN	0	3	0
13.856	55660	PRPF40A	PR40A_HUMAN	0	3	0
13.856	5573	PRKAR1A	KAP0_HUMAN	0	3	0
13.856	9581	PREPL	PPCEL_HUMAN	0	3	0
13.856	5529	PPP2R5E	2A5E_HUMAN	0	3	0
13.856	5527	PPP2R5C	2A5G_HUMAN	0	3	0
13.856	548644	POLR2J3	UPK3L_HUMAN	0	3	0
13.856	23228	PLCL2	PLCL2_HUMAN	0	3	0
13.856	5586	PKN2	PKN2_HUMAN	0	3	0
13.856	5296	PIK3R2	P85B_HUMAN	0	3	0
13.856	5230	PGK1	PGK1_HUMAN	0	3	0
13.856	5217	PFN2	PROF2_HUMAN	0	3	0
13.856	23244	PDS5A	PDS5A_HUMAN	0	3	0
13.856	5110	PCMT1	PIMT_HUMAN	0	3	0
13.856	56144	PCDHA4	PCDA4_HUMAN	0	3	0
13.856	10914	PAPOLA	PAPOA_HUMAN	0	3	0
13.856	10298	PAK4	PAK4_HUMAN	0	3	0
13.856	5034	P4HB	PDIA1_HUMAN	0	3	0
13.856	9972	NUP153	NU153_HUMAN	0	3	0
13.856	4905	NSF	NSF_HUMAN	0	3	0
13.856	27020	NPTN	NPTN_HUMAN	0	3	0
13.856	4747	NEFL	NFL_HUMAN	0	3	0
13.856	80762	NDFIP1	NFIP1_HUMAN	0	3	0
13.856	9612	NCOR2	NCOR2_HUMAN	0	3	0
13.856	4598	MVK	KIME_HUMAN	0	3	0
13.856	25843	MOBKL3	PHOCN_HUMAN	0	3	0
13.856	64112	MOAP1	MOAP1_HUMAN	0	3	0
13.856	9969	MED13	MED13_HUMAN	0	3	0
13.856	4190	MDH1	MDHC_HUMAN	0	3	0
13.856	4139	MARK1	MARK1_HUMAN	0	3	0
13.856	5602	MAPK10	MK10_HUMAN	0	3	0
13.856	10296	MAEA	MAEA_HUMAN	0	3	0
13.856	51631	LUC7L2	LC7L2_HUMAN	0	3	0
13.856	3927	LASP1	LASP1_HUMAN	0	3	0
13.856	3913	LAMB2	LAMB2_HUMAN	0	3	0
13.856	11103	KRR1	KRR1_HUMAN	0	3	0
13.856	3836	KPNA1	IMA1_HUMAN	0	3	0
13.856	3797	KIF3C	KIF3C_HUMAN	0	3	0
13.856	26128	KIAA1279	KBP_HUMAN	0	3	0
13.856	10657	KHDRBS1	KHDR1_HUMAN	0	3	0
13.856	3735	KARS	SYK_HUMAN	0	3	0
13.856	3718	JAK3	JAK3_HUMAN	0	3	0
13.856	10989	IMMT	IMMT_HUMAN	0	3	0
13.856	3483	IGFALS	ALS_HUMAN	0	3	0
13.856	259217	HSPA12A	HS12A_HUMAN	0	3	0
13.856	3184	HNRNPD	HNRPD_HUMAN	0	3	0
13.856	3183	HNRNPC	HNRPC_HUMAN	0	3	0
13.856	3156	HMGCR	HMDH_HUMAN	0	3	0
13.856	10362	HMG20B	HM20B_HUMAN	0	3	0
13.856	9146	HGS	HGS_HUMAN	0	3	0
13.856	2983	GUCY1B3	GCYB1_HUMAN	0	3	0
13.856	2980	GUCA2A	GUC2A_HUMAN	0	3	0
13.856	9446	GSTO1	GSTO1_HUMAN	0	3	0
13.856	9737	GPRASP1	GASP1_HUMAN	0	3	0
13.856	2805	GOT1	AATC_HUMAN	0	3	0
13.856	2775	GNAO1	GNAO_HUMAN	0	3	0
13.856	2773	GNAI3	GNAI3_HUMAN	0	3	0
13.856	2764	GMFB	GMFB_HUMAN	0	3	0
13.856	2744	GLS	GLSK_HUMAN	0	3	0
13.856	2743	GLRB	GLRB_HUMAN	0	3	0
13.856	23710	GABARAPL1	GBRL1_HUMAN	0	3	0
13.856	9908	G3BP2	G3BP2_HUMAN	0	3	0
13.856	10146	G3BP1	G3BP1_HUMAN	0	3	0
13.856	1974	EIF4A2	IF4A2_HUMAN	0	3	0
13.856	1964	EIF1AX	IF1AX_HUMAN	0	3	0
13.856	10919	EHMT2	EHMT2_HUMAN	0	3	0
13.856	23167	EFR3A	EFR3A_HUMAN	0	3	0
13.856	1889	ECE1	ECE1_HUMAN	0	3	0
13.856	1780	DYNC1I1	DC1I1_HUMAN	0	3	0
13.856	11034	DSTN	DEST_HUMAN	0	3	0
13.856	10049	DNAJB6	DNJB6_HUMAN	0	3	0
13.856	1653	DDX1	DDX1_HUMAN	0	3	0
13.856	9377	COX5A	COX5A_HUMAN	0	3	0
13.856	10920	COPS8	CSN8_HUMAN	0	3	0
13.856	10987	COPS5	CSN5_HUMAN	0	3	0
13.856	8161	COIL	COIL_HUMAN	0	3	0
13.856	23122	CLASP2	CLAP2_HUMAN	0	3	0
13.856	80205	CHD9	CHD9_HUMAN	0	3	0
13.856	1013	CDH15	CAD15_HUMAN	0	3	0
13.856	10576	CCT2	TCPB_HUMAN	0	3	0
13.856	858	CAV2	CAV2_HUMAN	0	3	0
13.856	857	CAV1	CAV1_HUMAN	0	3	0
13.856	29775	CARD10	CAR10_HUMAN	0	3	0
13.856	4076	CAPRIN1	CAPR1_HUMAN	0	3	0
13.856	23261	CAMTA1	CMTA1_HUMAN	0	3	0
13.856	9478	CABP1	CABP1_HUMAN	0	3	0
13.856	8315	BRAP	BRAP_HUMAN	0	3	0
13.856	2186	BPTF	BPTF_HUMAN	0	3	0
13.856	596	BCL2	BCL2_HUMAN	0	3	0
13.856	10409	BASP1	BASP1_HUMAN	0	3	0
13.856	25814	ATXN10	ATX10_HUMAN	0	3	0
13.856	51606	ATP6V1H	VATH_HUMAN	0	3	0
13.856	51382	ATP6V1D	VATD_HUMAN	0	3	0
13.856	506	ATP5B	ATPB_HUMAN	0	3	0
13.856	498	ATP5A1	ATPA_HUMAN	0	3	0
13.856	491	ATP2B2	AT2B2_HUMAN	0	3	0
13.856	488	ATP2A2	AT2A2_HUMAN	0	3	0
13.856	440	ASNS	ASNS_HUMAN	0	3	0
13.856	10109	ARPC2	ARPC2_HUMAN	0	3	0
13.856	55207	ARL8B	ARL8B_HUMAN	0	3	0
13.856	51742	ARID4B	ARI4B_HUMAN	0	3	0
13.856	378	ARF4	ARF4_HUMAN	0	3	0
13.856	310	ANXA7	ANXA7_HUMAN	0	3	0
13.856	273	AMPH	AMPH_HUMAN	0	3	0
13.856	11215	AKAP11	AKA11_HUMAN	0	3	0
13.856	119	ADD2	ADDB_HUMAN	0	3	0
13.856	107	ADCY1	ADCY1_HUMAN	0	3	0
13.2827	7105	TSPAN6	TSN6_HUMAN	0	1	3
13.2827	1525	CXADR	CXAR_HUMAN	0	1	3
13.2827	1495	CTNNA1	CTNA1_HUMAN	0	1	3
13.2827	10458	BAIAP2	BAIP2_HUMAN	0	1	3
12.0247	51741	WWOX	WWOX_HUMAN	0	2	1
12.0247	7102	TSPAN7	TSN7_HUMAN	0	2	1
12.0247	7074	TIAM1	TIAM1_HUMAN	0	2	1
12.0247	4088	SMAD3	SMAD3_HUMAN	0	2	1
12.0247	4087	SMAD2	SMAD2_HUMAN	0	2	1
12.0247	6198	RPS6KB1	KS6B1_HUMAN	0	2	1
12.0247	387	RHOA	RHOA_HUMAN	0	2	1
12.0247	9500	MAGED1	MAGD1_HUMAN	0	2	1
12.0247	8655	DYNLL1	DYL1_HUMAN	0	2	1
12.0247	8886	DDX18	DDX18_HUMAN	0	2	1
12.0247	1457	CSNK2A1	CSK21_HUMAN	0	2	1
12.0247	966	CD59	CD59_HUMAN	0	2	1
12.0247	10096	ACTR3	ARP3_HUMAN	0	2	1
11.4514	5584	PRKCI	KPCI_HUMAN	0	0	4
11.4514	1499	CTNNB1	CTNB1_HUMAN	0	0	4
11.4514	1366	CLDN7	CLD7_HUMAN	0	0	4
11.4514	7122	CLDN5	CLD5_HUMAN	0	0	4
11.4514	1364	CLDN4	CLD4_HUMAN	0	0	4
11.4514	9075	CLDN2	CLD2_HUMAN	0	0	4
11.4514	1080	CFTR	CFTR_HUMAN	0	0	4
11.4514	19	ABCA1	ABCA1_HUMAN	0	0	4
10.1935	11346	SYNPO	SYNPO_HUMAN	0	1	2
10.1935	23095	KIF1B	KIF1B_HUMAN	0	1	2
10.1935	8997	KALRN	KALRN_HUMAN	0	1	2
10.1935	3358	HTR2C	5HT2C_HUMAN	0	1	2
10.1935	3122	HLA-DRA	DRA_HUMAN	0	1	2
10.1935	1839	HBEGF	HBEGF_HUMAN	0	1	2
10.1935	2130	EWSR1	EWS_HUMAN	0	1	2
10.1935	575	BAI1	BAI1_HUMAN	0	1	2
8.93558	79020	C7orf25	CG025_HUMAN	0	2	0
8.93558	81688	C6orf62	CF062_HUMAN	0	2	0
8.93558	127703	C1orf216	CA216_HUMAN	0	2	0
8.93558	51637	C14orf166	CN166_HUMAN	0	2	0
8.93558	63925	ZNF335	ZN335_HUMAN	0	2	0
8.93558	10771	ZMYND11	ZMY11_HUMAN	0	2	0
8.93558	9372	ZFYVE9	ZFYV9_HUMAN	0	2	0
8.93558	51663	ZFR	ZFR_HUMAN	0	2	0
8.93558	51043	ZBTB7B	ZBT7B_HUMAN	0	2	0
8.93558	10730	YME1L1	YMEL1_HUMAN	0	2	0
8.93558	9589	WTAP	FL2D_HUMAN	0	2	0
8.93558	8936	WASF1	WASF1_HUMAN	0	2	0
8.93558	7447	VSNL1	VISL1_HUMAN	0	2	0
8.93558	9559	VPS26A	VP26A_HUMAN	0	2	0
8.93558	7419	VDAC3	VDAC3_HUMAN	0	2	0
8.93558	7410	VAV2	VAV2_HUMAN	0	2	0
8.93558	7409	VAV1	VAV_HUMAN	0	2	0
8.93558	6844	VAMP2	VAMP2_HUMAN	0	2	0
8.93558	8239	USP9X	USP9X_HUMAN	0	2	0
8.93558	9097	USP14	UBP14_HUMAN	0	2	0
8.93558	7389	UROD	DCUP_HUMAN	0	2	0
8.93558	7385	UQCRC2	QCR2_HUMAN	0	2	0
8.93558	23190	UBXN4	UBXN4_HUMAN	0	2	0
8.93558	7343	UBTF	UBF1_HUMAN	0	2	0
8.93558	29978	UBQLN2	UBQL2_HUMAN	0	2	0
8.93558	7319	UBE2A	UBE2A_HUMAN	0	2	0
8.93558	9039	UBA3	UBA3_HUMAN	0	2	0
8.93558	10054	UBA2	SAE2_HUMAN	0	2	0
8.93558	7298	TYMS	TYSY_HUMAN	0	2	0
8.93558	7297	TYK2	TYK2_HUMAN	0	2	0
8.93558	7280	TUBB2A	TBB2A_HUMAN	0	2	0
8.93558	26140	TTLL3	TTLL3_HUMAN	0	2	0
8.93558	23471	TRAM1	TRAM1_HUMAN	0	2	0
8.93558	7170	TPM3	TPM3_HUMAN	0	2	0
8.93558	11073	TOPBP1	TOPB1_HUMAN	0	2	0
8.93558	9868	TOMM70A	TOM70_HUMAN	0	2	0
8.93558	3842	TNPO1	TNPO1_HUMAN	0	2	0
8.93558	8718	TNFRSF25	TNR25_HUMAN	0	2	0
8.93558	23495	TNFRSF13B	TR13B_HUMAN	0	2	0
8.93558	8794	TNFRSF10C	TR10C_HUMAN	0	2	0
8.93558	25816	TNFAIP8	TFIP8_HUMAN	0	2	0
8.93558	7112	TMPO	LAP2B_HUMAN	0	2	0
8.93558	51669	TMEM66	SARAF_HUMAN	0	2	0
8.93558	23585	TMEM50A	TM50A_HUMAN	0	2	0
8.93558	7009	TMBIM6	BI1_HUMAN	0	2	0
8.93558	83660	TLN2	TLN2_HUMAN	0	2	0
8.93558	11011	TLK2	TLK2_HUMAN	0	2	0
8.93558	7078	TIMP3	TIMP3_HUMAN	0	2	0
8.93558	7077	TIMP2	TIMP2_HUMAN	0	2	0
8.93558	10440	TIMM17A	TI17A_HUMAN	0	2	0
8.93558	7072	TIA1	TIA1_HUMAN	0	2	0
8.93558	7070	THY1	THY1_HUMAN	0	2	0
8.93558	7068	THRB	THB_HUMAN	0	2	0
8.93558	7067	THRA	THA_HUMAN	0	2	0
8.93558	54386	TERF2IP	TE2IP_HUMAN	0	2	0
8.93558	9095	TBX19	TBX19_HUMAN	0	2	0
8.93558	10716	TBR1	TBR1_HUMAN	0	2	0
8.93558	9344	TAOK2	TAOK2_HUMAN	0	2	0
8.93558	6880	TAF9	TAF9_HUMAN	0	2	0
8.93558	6861	SYT5	SYT5_HUMAN	0	2	0
8.93558	57586	SYT13	SYT13_HUMAN	0	2	0
8.93558	6856	SYPL1	SYPL1_HUMAN	0	2	0
8.93558	8867	SYNJ1	SYNJ1_HUMAN	0	2	0
8.93558	10492	SYNCRIP	HNRPQ_HUMAN	0	2	0
8.93558	6854	SYN2	Q86VA8_HUMAN	0	2	0
8.93558	6612	SUMO3	SUMO3_HUMAN	0	2	0
8.93558	6812	STXBP1	STXB1_HUMAN	0	2	0
8.93558	10228	STX6	STX6_HUMAN	0	2	0
8.93558	8428	STK24	STK24_HUMAN	0	2	0
8.93558	27067	STAU2	STAU2_HUMAN	0	2	0
8.93558	6768	ST14	ST14_HUMAN	0	2	0
8.93558	117178	SSX2IP	ADIP_HUMAN	0	2	0
8.93558	6742	SSBP1	SSBP_HUMAN	0	2	0
8.93558	6427	SRSF2	SRSF2_HUMAN	0	2	0
8.93558	10772	SRSF10	SRS10_HUMAN	0	2	0
8.93558	6733	SRPK2	SRPK2_HUMAN	0	2	0
8.93558	6726	SRP9	SRP09_HUMAN	0	2	0
8.93558	6723	SRM	SPEE_HUMAN	0	2	0
8.93558	6720	SREBF1	SRBP1_HUMAN	0	2	0
8.93558	23013	SPEN	MINT_HUMAN	0	2	0
8.93558	9789	SPCS2	SPCS2_HUMAN	0	2	0
8.93558	10174	SORBS3	VINEX_HUMAN	0	2	0
8.93558	6647	SOD1	SODC_HUMAN	0	2	0
8.93558	6616	SNAP25	SNP25_HUMAN	0	2	0
8.93558	10285	SMNDC1	SPF30_HUMAN	0	2	0
8.93558	9126	SMC3	SMC3_HUMAN	0	2	0
8.93558	60682	SMAP1	SMAP1_HUMAN	0	2	0
8.93558	6541	SLC7A1	CTR1_HUMAN	0	2	0
8.93558	22950	SLC4A1AP	NADAP_HUMAN	0	2	0
8.93558	7781	SLC30A3	ZNT3_HUMAN	0	2	0
8.93558	5250	SLC25A3	MPCP_HUMAN	0	2	0
8.93558	6511	SLC1A6	EAA4_HUMAN	0	2	0
8.93558	140885	SIRPA	SHPS1_HUMAN	0	2	0
8.93558	10280	SIGMAR1	SGMR1_HUMAN	0	2	0
8.93558	6456	SH3GL2	SH3G2_HUMAN	0	2	0
8.93558	6421	SFPQ	SFPQ_HUMAN	0	2	0
8.93558	6418	SET	SET_HUMAN	0	2	0
8.93558	5274	SERPINI1	NEUS_HUMAN	0	2	0
8.93558	6404	SELPLG	SELPL_HUMAN	0	2	0
8.93558	11231	SEC63	SEC63_HUMAN	0	2	0
8.93558	7095	SEC62	SEC62_HUMAN	0	2	0
8.93558	60592	SCOC	SCOC_HUMAN	0	2	0
8.93558	55800	SCN3B	SCN3B_HUMAN	0	2	0
8.93558	23256	SCFD1	SCFD1_HUMAN	0	2	0
8.93558	49855	SCAPER	SCAPE_HUMAN	0	2	0
8.93558	192683	SCAMP5	SCAM5_HUMAN	0	2	0
8.93558	6289	SAA2	SAA2_HUMAN	0	2	0
8.93558	6288	SAA1	SAA1_HUMAN	0	2	0
8.93558	9294	S1PR2	S1PR2_HUMAN	0	2	0
8.93558	10900	RUNDC3A	RUN3A_HUMAN	0	2	0
8.93558	10670	RRAGA	RRAGA_HUMAN	0	2	0
8.93558	6194	RPS6	RS6_HUMAN	0	2	0
8.93558	6141	RPL18	RL18_HUMAN	0	2	0
8.93558	6117	RPA1	RFA1_HUMAN	0	2	0
8.93558	6051	RNPEP	AMPB_HUMAN	0	2	0
8.93558	8731	RNMT	MCES_HUMAN	0	2	0
8.93558	26994	RNF11	RNF11_HUMAN	0	2	0
8.93558	64795	RMND5A	RMD5A_HUMAN	0	2	0
8.93558	5999	RGS4	RGS4_HUMAN	0	2	0
8.93558	55312	RFK	RIFK_HUMAN	0	2	0
8.93558	5984	RFC4	RFC4_HUMAN	0	2	0
8.93558	5955	RCN2	RCN2_HUMAN	0	2	0
8.93558	5949	RBP3	RET3_HUMAN	0	2	0
8.93558	58517	RBM25	RBM25_HUMAN	0	2	0
8.93558	10235	RASGRP2	GRP2_HUMAN	0	2	0
8.93558	5911	RAP2A	RAP2A_HUMAN	0	2	0
8.93558	5891	RAGE	MOK_HUMAN	0	2	0
8.93558	8480	RAE1	RAE1L_HUMAN	0	2	0
8.93558	5887	RAD23B	RD23B_HUMAN	0	2	0
8.93558	5885	RAD21	RAD21_HUMAN	0	2	0
8.93558	51560	RAB6B	RAB6B_HUMAN	0	2	0
8.93558	25782	RAB3GAP2	RBGPR_HUMAN	0	2	0
8.93558	5861	RAB1A	RAB1A_HUMAN	0	2	0
8.93558	8766	RAB11A	RB11A_HUMAN	0	2	0
8.93558	23518	R3HDM1	R3HD1_HUMAN	0	2	0
8.93558	5817	PVR	PVR_HUMAN	0	2	0
8.93558	284119	PTRF	PTRF_HUMAN	0	2	0
8.93558	5799	PTPRN2	PTPR2_HUMAN	0	2	0
8.93558	5798	PTPRN	PTPRN_HUMAN	0	2	0
8.93558	5792	PTPRF	PTPRF_HUMAN	0	2	0
8.93558	5782	PTPN12	PTN12_HUMAN	0	2	0
8.93558	8073	PTP4A2	TP4A2_HUMAN	0	2	0
8.93558	7803	PTP4A1	TP4A1_HUMAN	0	2	0
8.93558	10728	PTGES3	TEBP_HUMAN	0	2	0
8.93558	9536	PTGES	PTGES_HUMAN	0	2	0
8.93558	5723	PSPH	SERB_HUMAN	0	2	0
8.93558	10213	PSMD14	PSDE_HUMAN	0	2	0
8.93558	5706	PSMC6	PRS10_HUMAN	0	2	0
8.93558	5689	PSMB1	PSB1_HUMAN	0	2	0
8.93558	5687	PSMA6	PSA6_HUMAN	0	2	0
8.93558	5684	PSMA3	PSA3_HUMAN	0	2	0
8.93558	5662	PSD	PSD1_HUMAN	0	2	0
8.93558	5621	PRNP	PRIO_HUMAN	0	2	0
8.93558	7799	PRDM2	PRDM2_HUMAN	0	2	0
8.93558	5530	PPP3CA	PP2BA_HUMAN	0	2	0
8.93558	5515	PPP2CA	PP2AA_HUMAN	0	2	0
8.93558	5504	PPP1R2	IPP2_HUMAN	0	2	0
8.93558	22843	PPM1E	PPM1E_HUMAN	0	2	0
8.93558	85313	PPIL4	PPIL4_HUMAN	0	2	0
8.93558	8500	PPFIA1	LIPA1_HUMAN	0	2	0
8.93558	5452	POU2F2	PO2F2_HUMAN	0	2	0
8.93558	5431	POLR2B	RPB2_HUMAN	0	2	0
8.93558	23129	PLXND1	PLXD1_HUMAN	0	2	0
8.93558	5306	PITPNA	PIPNA_HUMAN	0	2	0
8.93558	5305	PIP4K2A	PI42A_HUMAN	0	2	0
8.93558	5292	PIM1	PIM1_HUMAN	0	2	0
8.93558	5293	PIK3CD	PK3CD_HUMAN	0	2	0
8.93558	5291	PIK3CB	PK3CB_HUMAN	0	2	0
8.93558	10857	PGRMC1	PGRC1_HUMAN	0	2	0
8.93558	5213	PFKM	K6PF_HUMAN	0	2	0
8.93558	5202	PFDN2	PFD2_HUMAN	0	2	0
8.93558	53918	PELO	PELO_HUMAN	0	2	0
8.93558	8682	PEA15	PEA15_HUMAN	0	2	0
8.93558	64714	PDIA2	PDIA2_HUMAN	0	2	0
8.93558	5141	PDE4A	PDE4A_HUMAN	0	2	0
8.93558	5153	PDE1B	PDE1B_HUMAN	0	2	0
8.93558	5126	PCSK2	NEC2_HUMAN	0	2	0
8.93558	57092	PCNP	PCNP_HUMAN	0	2	0
8.93558	5101	PCDH9	PCDH9_HUMAN	0	2	0
8.93558	5097	PCDH1	PCDH1_HUMAN	0	2	0
8.93558	57326	PBXIP1	PBIP1_HUMAN	0	2	0
8.93558	5087	PBX1	PBX1_HUMAN	0	2	0
8.93558	7849	PAX8	PAX8_HUMAN	0	2	0
8.93558	143	PARP4	PARP4_HUMAN	0	2	0
8.93558	9060	PAPSS2	PAPS2_HUMAN	0	2	0
8.93558	57144	PAK7	PAK7_HUMAN	0	2	0
8.93558	5019	OXCT1	SCOT1_HUMAN	0	2	0
8.93558	10133	OPTN	OPTN_HUMAN	0	2	0
8.93558	4976	OPA1	OPA1_HUMAN	0	2	0
8.93558	29789	OLA1	OLA1_HUMAN	0	2	0
8.93558	4956	ODF1	ODFP1_HUMAN	0	2	0
8.93558	23165	NUP205	NU205_HUMAN	0	2	0
8.93558	4915	NTRK2	NTRK2_HUMAN	0	2	0
8.93558	9369	NRXN3	NRX3A_HUMAN	0	2	0
8.93558	8828	NRP2	NRP2_HUMAN	0	2	0
8.93558	261734	NPHP4	NPHP4_HUMAN	0	2	0
8.93558	408050	NOMO3	NOMO3_HUMAN	0	2	0
8.93558	9221	NOLC1	NOLC1_HUMAN	0	2	0
8.93558	25926	NOL11	NOL11_HUMAN	0	2	0
8.93558	22861	NLRP1	NALP1_HUMAN	0	2	0
8.93558	81614	NIPA2	NIPA2_HUMAN	0	2	0
8.93558	4809	NHP2L1	NH2L1_HUMAN	0	2	0
8.93558	4801	NFYB	NFYB_HUMAN	0	2	0
8.93558	4753	NELL2	NELL2_HUMAN	0	2	0
8.93558	4706	NDUFAB1	ACPM_HUMAN	0	2	0
8.93558	81565	NDEL1	NDEL1_HUMAN	0	2	0
8.93558	10499	NCOA2	NCOA2_HUMAN	0	2	0
8.93558	23154	NCDN	NCDN_HUMAN	0	2	0
8.93558	23310	NCAPD3	CNDD3_HUMAN	0	2	0
8.93558	83988	NCALD	NCALD_HUMAN	0	2	0
8.93558	4681	NBL1	NBL1_HUMAN	0	2	0
8.93558	63908	NAPB	SNAB_HUMAN	0	2	0
8.93558	23040	MYT1L	MYT1L_HUMAN	0	2	0
8.93558	10651	MTX2	MTX2_HUMAN	0	2	0
8.93558	9110	MTMR4	MTMR4_HUMAN	0	2	0
8.93558	4524	MTHFR	MTHR_HUMAN	0	2	0
8.93558	22823	MTF2	MTF2_HUMAN	0	2	0
8.93558	9112	MTA1	MTA1_HUMAN	0	2	0
8.93558	4354	MPP1	EM55_HUMAN	0	2	0
8.93558	64386	MMP25	MMP25_HUMAN	0	2	0
8.93558	4245	MGAT1	MGAT1_HUMAN	0	2	0
8.93558	4221	MEN1	MEN1_HUMAN	0	2	0
8.93558	4208	MEF2C	MEF2C_HUMAN	0	2	0
8.93558	9439	MED23	MED23_HUMAN	0	2	0
8.93558	5469	MED1	MED1_HUMAN	0	2	0
8.93558	2122	MECOM	EVI1_HUMAN	0	2	0
8.93558	64769	MEAF6	EAF6_HUMAN	0	2	0
8.93558	4145	MATK	MATK_HUMAN	0	2	0
8.93558	23031	MAST3	MAST3_HUMAN	0	2	0
8.93558	22983	MAST1	MAST1_HUMAN	0	2	0
8.93558	22919	MAPRE1	MARE1_HUMAN	0	2	0
8.93558	7867	MAPKAPK3	MAPK3_HUMAN	0	2	0
8.93558	5597	MAPK6	MK06_HUMAN	0	2	0
8.93558	4134	MAP4	MAP4_HUMAN	0	2	0
8.93558	6885	MAP3K7	M3K7_HUMAN	0	2	0
8.93558	4133	MAP2	MAP2_HUMAN	0	2	0
8.93558	4131	MAP1B	MAP1B_HUMAN	0	2	0
8.93558	4033	LRMP	LRMP_HUMAN	0	2	0
8.93558	4034	LRCH4	LRCH4_HUMAN	0	2	0
8.93558	4017	LOXL2	LOXL2_HUMAN	0	2	0
8.93558	4015	LOX	LYOX_HUMAN	0	2	0
8.93558	89884	LHX4	LHX4_HUMAN	0	2	0
8.93558	11155	LDB3	LDB3_HUMAN	0	2	0
8.93558	3920	LAMP2	LAMP2_HUMAN	0	2	0
8.93558	3916	LAMP1	LAMP1_HUMAN	0	2	0
8.93558	3898	LAD1	LAD1_HUMAN	0	2	0
8.93558	26013	L3MBTL1	LMBL1_HUMAN	0	2	0
8.93558	3895	KTN1	KTN1_HUMAN	0	2	0
8.93558	23633	KPNA6	IMA7_HUMAN	0	2	0
8.93558	688	KLF5	KLF5_HUMAN	0	2	0
8.93558	22920	KIFAP3	KIFA3_HUMAN	0	2	0
8.93558	23285	KIAA1107	K1107_HUMAN	0	2	0
8.93558	9692	KIAA0391	MRRP3_HUMAN	0	2	0
8.93558	3784	KCNQ1	KCNQ1_HUMAN	0	2	0
8.93558	8514	KCNAB2	KCAB2_HUMAN	0	2	0
8.93558	7881	KCNAB1	KCAB1_HUMAN	0	2	0
8.93558	50618	ITSN2	ITSN2_HUMAN	0	2	0
8.93558	3710	ITPR3	ITPR3_HUMAN	0	2	0
8.93558	3706	ITPKA	IP3KA_HUMAN	0	2	0
8.93558	81533	ITFG1	TIP_HUMAN	0	2	0
8.93558	3843	IPO5	IPO5_HUMAN	0	2	0
8.93558	3631	INPP4A	INP4A_HUMAN	0	2	0
8.93558	9118	INA	AINX_HUMAN	0	2	0
8.93558	3609	ILF3	ILF3_HUMAN	0	2	0
8.93558	3581	IL9R	IL9R_HUMAN	0	2	0
8.93558	57560	IFT80	IFT80_HUMAN	0	2	0
8.93558	3398	ID2	ID2_HUMAN	0	2	0
8.93558	3376	IARS	SYIC_HUMAN	0	2	0
8.93558	3320	HSP90AA1	HS90A_HUMAN	0	2	0
8.93558	9987	HNRPDL	HNRDL_HUMAN	0	2	0
8.93558	4670	HNRNPM	HNRPM_HUMAN	0	2	0
8.93558	6928	HNF1B	HNF1B_HUMAN	0	2	0
8.93558	6927	HNF1A	HNF1A_HUMAN	0	2	0
8.93558	3115	HLA-DPB1	DPB1_HUMAN	0	2	0
8.93558	3097	HIVEP2	ZEP2_HUMAN	0	2	0
8.93558	3032	HADHB	ECHB_HUMAN	0	2	0
8.93558	9555	H2AFY	H2AY_HUMAN	0	2	0
8.93558	2926	GRSF1	GRSF1_HUMAN	0	2	0
8.93558	2914	GRM4	GRM4_HUMAN	0	2	0
8.93558	2803	GOLGA4	GOGA4_HUMAN	0	2	0
8.93558	2801	GOLGA2	GOGA2_HUMAN	0	2	0
8.93558	2785	GNG3	GBG3_HUMAN	0	2	0
8.93558	2784	GNB3	GBB3_HUMAN	0	2	0
8.93558	2782	GNB1	GBB1_HUMAN	0	2	0
8.93558	2760	GM2A	SAP3_HUMAN	0	2	0
8.93558	2740	GLP1R	GLP1R_HUMAN	0	2	0
8.93558	2739	GLO1	LGUL_HUMAN	0	2	0
8.93558	2689	GH2	SOM2_HUMAN	0	2	0
8.93558	2688	GH1	SOMA_HUMAN	0	2	0
8.93558	2675	GFRA2	GFRA2_HUMAN	0	2	0
8.93558	2670	GFAP	GFAP_HUMAN	0	2	0
8.93558	54332	GDAP1	GDAP1_HUMAN	0	2	0
8.93558	2639	GCDH	GCDH_HUMAN	0	2	0
8.93558	2566	GABRG2	GBRG2_HUMAN	0	2	0
8.93558	2562	GABRB3	GBRB3_HUMAN	0	2	0
8.93558	9568	GABBR2	GABR2_HUMAN	0	2	0
8.93558	5348	FXYD1	PLM_HUMAN	0	2	0
8.93558	2321	FLT1	VGFR1_HUMAN	0	2	0
8.93558	2280	FKBP1A	FKB1A_HUMAN	0	2	0
8.93558	9638	FEZ1	FEZ1_HUMAN	0	2	0
8.93558	2217	FCGRT	FCGRN_HUMAN	0	2	0
8.93558	23194	FBXL7	FBXL7_HUMAN	0	2	0
8.93558	58516	FAM60A	FA60A_HUMAN	0	2	0
8.93558	285596	FAM153A	F153A_HUMAN	0	2	0
8.93558	23196	FAM120A	F120A_HUMAN	0	2	0
8.93558	2146	EZH2	EZH2_HUMAN	0	2	0
8.93558	2107	ETF1	ERF1_HUMAN	0	2	0
8.93558	26059	ERC2	ERC2_HUMAN	0	2	0
8.93558	2029	ENSA	ENSA_HUMAN	0	2	0
8.93558	2026	ENO2	ENOG_HUMAN	0	2	0
8.93558	8507	ENC1	ENC1_HUMAN	0	2	0
8.93558	1996	ELAVL4	ELAV4_HUMAN	0	2	0
8.93558	1994	ELAVL1	ELAV1_HUMAN	0	2	0
8.93558	7458	EIF4H	IF4H_HUMAN	0	2	0
8.93558	1982	EIF4G2	IF4G2_HUMAN	0	2	0
8.93558	1981	EIF4G1	IF4G1_HUMAN	0	2	0
8.93558	8637	EIF4EBP3	4EBP3_HUMAN	0	2	0
8.93558	1973	EIF4A1	IF4A1_HUMAN	0	2	0
8.93558	5610	EIF2AK2	E2AK2_HUMAN	0	2	0
8.93558	9521	EEF1E1	MCA3_HUMAN	0	2	0
8.93558	1893	ECM1	ECM1_HUMAN	0	2	0
8.93558	1859	DYRK1A	DYR1A_HUMAN	0	2	0
8.93558	51143	DYNC1LI1	DC1L1_HUMAN	0	2	0
8.93558	1781	DYNC1I2	DC1I2_HUMAN	0	2	0
8.93558	1778	DYNC1H1	DYHC1_HUMAN	0	2	0
8.93558	196403	DTX3	DTX3_HUMAN	0	2	0
8.93558	9732	DOCK4	DOCK4_HUMAN	0	2	0
8.93558	10059	DNM1L	DNM1L_HUMAN	0	2	0
8.93558	10294	DNAJA2	DNJA2_HUMAN	0	2	0
8.93558	1756	DMD	DMD_HUMAN	0	2	0
8.93558	1665	DHX15	DHX15_HUMAN	0	2	0
8.93558	1718	DHCR24	DHC24_HUMAN	0	2	0
8.93558	8562	DENR	DENR_HUMAN	0	2	0
8.93558	8560	DEGS1	DEGS1_HUMAN	0	2	0
8.93558	9879	DDX46	DDX46_HUMAN	0	2	0
8.93558	1654	DDX3X	DDX3X_HUMAN	0	2	0
8.93558	1642	DDB1	DDB1_HUMAN	0	2	0
8.93558	10238	DCAF7	DCAF7_HUMAN	0	2	0
8.93558	54205	CYCS	CYC_HUMAN	0	2	0
8.93558	1508	CTSB	CATB_HUMAN	0	2	0
8.93558	1444	CSHL1	CSHL_HUMAN	0	2	0
8.93558	1443	CSH2	CSH_HUMAN	0	2	0
8.93558	1442	CSH1	CSH_HUMAN	0	2	0
8.93558	1434	CSE1L	XPO2_HUMAN	0	2	0
8.93558	1400	CRMP1	DPYL1_HUMAN	0	2	0
8.93558	1387	CREBBP	CBP_HUMAN	0	2	0
8.93558	11052	CPSF6	CPSF6_HUMAN	0	2	0
8.93558	51138	COPS4	CSN4_HUMAN	0	2	0
8.93558	8533	COPS3	CSN3_HUMAN	0	2	0
8.93558	1315	COPB1	COPB_HUMAN	0	2	0
8.93558	1291	COL6A1	CO6A1_HUMAN	0	2	0
8.93558	1289	COL5A1	CO5A1_HUMAN	0	2	0
8.93558	25920	COBRA1	NELFB_HUMAN	0	2	0
8.93558	51727	CMPK1	KCY_HUMAN	0	2	0
8.93558	1213	CLTC	CLH1_HUMAN	0	2	0
8.93558	1211	CLTA	CLCA_HUMAN	0	2	0
8.93558	22883	CLSTN1	CSTN1_HUMAN	0	2	0
8.93558	9685	CLINT1	EPN4_HUMAN	0	2	0
8.93558	165530	CLEC4F	CLC4F_HUMAN	0	2	0
8.93558	55501	CHST12	CHSTC_HUMAN	0	2	0
8.93558	1145	CHRNE	ACHE_HUMAN	0	2	0
8.93558	1141	CHRNB2	ACHB2_HUMAN	0	2	0
8.93558	10523	CHERP	CHERP_HUMAN	0	2	0
8.93558	10659	CELF2	CELF2_HUMAN	0	2	0
8.93558	1045	CDX2	CDX2_HUMAN	0	2	0
8.93558	1021	CDK6	CDK6_HUMAN	0	2	0
8.93558	8476	CDC42BPA	MRCKA_HUMAN	0	2	0
8.93558	926	CD8B	CD8B_HUMAN	0	2	0
8.93558	923	CD6	CD6_HUMAN	0	2	0
8.93558	960	CD44	CD44_HUMAN	0	2	0
8.93558	8763	CD164	MUC24_HUMAN	0	2	0
8.93558	908	CCT6A	TCPZ_HUMAN	0	2	0
8.93558	6367	CCL22	CCL22_HUMAN	0	2	0
8.93558	10951	CBX1	CBX1_HUMAN	0	2	0
8.93558	824	CAPN2	CAN2_HUMAN	0	2	0
8.93558	10487	CAP1	CAP1_HUMAN	0	2	0
8.93558	79012	CAMKV	CAMKV_HUMAN	0	2	0
8.93558	818	CAMK2G	KCC2G_HUMAN	0	2	0
8.93558	808	CALM3	CALM_HUMAN	0	2	0
8.93558	55799	CACNA2D3	CA2D3_HUMAN	0	2	0
8.93558	8911	CACNA1I	CAC1I_HUMAN	0	2	0
8.93558	23523	CABIN1	CABIN_HUMAN	0	2	0
8.93558	655	BMP7	BMP7_HUMAN	0	2	0
8.93558	55859	BEX1	BEX1_HUMAN	0	2	0
8.93558	53335	BCL11A	BC11A_HUMAN	0	2	0
8.93558	10286	BCAS2	SPF27_HUMAN	0	2	0
8.93558	4059	BCAM	BCAM_HUMAN	0	2	0
8.93558	11273	ATXN2L	ATX2L_HUMAN	0	2	0
8.93558	529	ATP6V1E1	VATE1_HUMAN	0	2	0
8.93558	526	ATP6V1B2	VATB2_HUMAN	0	2	0
8.93558	527	ATP6V0C	VATL_HUMAN	0	2	0
8.93558	535	ATP6V0A1	VPP1_HUMAN	0	2	0
8.93558	10159	ATP6AP2	RENR_HUMAN	0	2	0
8.93558	537	ATP6AP1	VAS1_HUMAN	0	2	0
8.93558	515	ATP5F1	AT5F1_HUMAN	0	2	0
8.93558	9474	ATG5	ATG5_HUMAN	0	2	0
8.93558	55252	ASXL2	ASXL2_HUMAN	0	2	0
8.93558	460	ASTN1	ASTN1_HUMAN	0	2	0
8.93558	416	ARSF	ARSF_HUMAN	0	2	0
8.93558	9915	ARNT2	ARNT2_HUMAN	0	2	0
8.93558	8874	ARHGEF7	ARHG7_HUMAN	0	2	0
8.93558	50649	ARHGEF4	ARHG4_HUMAN	0	2	0
8.93558	27237	ARHGEF16	ARHGG_HUMAN	0	2	0
8.93558	54840	APTX	APTX_HUMAN	0	2	0
8.93558	8539	API5	API5_HUMAN	0	2	0
8.93558	10297	APC2	APC2_HUMAN	0	2	0
8.93558	1173	AP2M1	AP2M1_HUMAN	0	2	0
8.93558	162	AP1B1	AP1B1_HUMAN	0	2	0
8.93558	7840	ALMS1	ALMS1_HUMAN	0	2	0
8.93558	64400	AKTIP	AKTIP_HUMAN	0	2	0
8.93558	10000	AKT3	AKT3_HUMAN	0	2	0
8.93558	10768	AHCYL1	SAHH2_HUMAN	0	2	0
8.93558	8754	ADAM9	ADAM9_HUMAN	0	2	0
8.93558	91	ACVR1B	ACV1B_HUMAN	0	2	0
8.93558	10121	ACTR1A	ACTZ_HUMAN	0	2	0
8.93558	55860	ACTR10	ARP10_HUMAN	0	2	0
8.93558	51412	ACTL6B	ACL6B_HUMAN	0	2	0
8.93558	2181	ACSL3	ACSL3_HUMAN	0	2	0
8.93558	52	ACP1	PPAC_HUMAN	0	2	0
8.93558	11332	ACOT7	BACH_HUMAN	0	2	0
8.93558	3983	ABLIM1	ABLM1_HUMAN	0	2	0
8.93558	25	ABL1	ABL1_HUMAN	0	2	0
8.93558	18	ABAT	GABT_HUMAN	0	2	0
8.93558	60496	AASDHPPT	ADPPT_HUMAN	0	2	0
8.36227	6539	SLC6A12	S6A12_HUMAN	0	0	3
8.36227	23433	RHOQ	RHOQ_HUMAN	0	0	3
8.36227	3768	KCNJ12	IRK12_HUMAN	0	0	3
8.36227	83700	JAM3	JAM3_HUMAN	0	0	3
8.36227	92359	CRB3	CRUM3_HUMAN	0	0	3
8.36227	9073	CLDN8	CLD8_HUMAN	0	0	3
8.36227	9074	CLDN6	CLD6_HUMAN	0	0	3
8.36227	57530	CGN	CING_HUMAN	0	0	3
8.36227	1003	CDH5	CADH5_HUMAN	0	0	3
8.36227	9311	ACCN3	ASIC3_HUMAN	0	0	3
7.10435	7431	VIM	VIME_HUMAN	0	1	1
7.10435	7874	USP7	UBP7_HUMAN	0	1	1
7.10435	80761	UPK3B	UPK3B_HUMAN	0	1	1
7.10435	6905	TBCE	TBCE_HUMAN	0	1	1
7.10435	27347	STK39	STK39_HUMAN	0	1	1
7.10435	6709	SPTAN1	SPTA2_HUMAN	0	1	1
7.10435	6559	SLC12A3	S12A3_HUMAN	0	1	1
7.10435	23513	SCRIB	SCRIB_HUMAN	0	1	1
7.10435	6197	RPS6KA3	KS6A3_HUMAN	0	1	1
7.10435	6196	RPS6KA2	KS6A2_HUMAN	0	1	1
7.10435	55183	RIF1	RIF1_HUMAN	0	1	1
7.10435	389	RHOC	RHOC_HUMAN	0	1	1
7.10435	5880	RAC2	RAC2_HUMAN	0	1	1
7.10435	5818	PVRL1	PVRL1_HUMAN	0	1	1
7.10435	5728	PTEN	PTEN_HUMAN	0	1	1
7.10435	5339	PLEC	PLEC_HUMAN	0	1	1
7.10435	4055	LTBR	TNR3_HUMAN	0	1	1
7.10435	84708	LNX1	LNX1_HUMAN	0	1	1
7.10435	3903	LAIR1	LAIR1_HUMAN	0	1	1
7.10435	55243	KIRREL	KIRR1_HUMAN	0	1	1
7.10435	3565	IL4	IL4_HUMAN	0	1	1
7.10435	3064	HTT	HD_HUMAN	0	1	1
7.10435	2905	GRIN2C	NMDE3_HUMAN	0	1	1
7.10435	27165	GLS2	GLSL_HUMAN	0	1	1
7.10435	2707	GJB3	CXB3_HUMAN	0	1	1
7.10435	84248	FYTTD1	UIF_HUMAN	0	1	1
7.10435	9873	FCHSD2	FCSD2_HUMAN	0	1	1
7.10435	1741	DLG3	DLG3_HUMAN	0	1	1
7.10435	1605	DAG1	DAG1_HUMAN	0	1	1
7.10435	914	CD2	CD2_HUMAN	0	1	1
7.10435	815	CAMK2A	KCC2A_HUMAN	0	1	1
7.10435	10369	CACNG2	CCG2_HUMAN	0	1	1
5.27312	7348	UPK1B	UPK1B_HUMAN	0	0	2
5.27312	11045	UPK1A	UPK1A_HUMAN	0	0	2
5.27312	203068	TUBB	TBB5_HUMAN	0	0	2
5.27312	93643	TJAP1	TJAP1_HUMAN	0	0	2
5.27312	6953	TCP10	TCP10_HUMAN	0	0	2
5.27312	64750	SMURF2	SMUF2_HUMAN	0	0	2
5.27312	5787	PTPRB	PTPRB_HUMAN	0	0	2
5.27312	5331	PLCB3	PLCB3_HUMAN	0	0	2
5.27312	9463	PICK1	PICK1_HUMAN	0	0	2
5.27312	117583	PARD3B	PAR3L_HUMAN	0	0	2
5.27312	4301	MLLT4	AFAD_HUMAN	0	0	2
5.27312	3759	KCNJ2	IRK2_HUMAN	0	0	2
5.27312	8826	IQGAP1	IQGA1_HUMAN	0	0	2
5.27312	3109	HLA-DMB	DMB_HUMAN	0	0	2
5.27312	2906	GRIN2D	NMDE4_HUMAN	0	0	2
5.27312	2903	GRIN2A	NMDE1_HUMAN	0	0	2
5.27312	2902	GRIN1	NMDZ1_HUMAN	0	0	2
5.27312	10052	GJC1	CXG1_HUMAN	0	0	2
5.27312	2151	F2RL2	PAR3_HUMAN	0	0	2
5.27312	2035	EPB41	41_HUMAN	0	0	2
5.27312	10289	EIF1B	EIF1B_HUMAN	0	0	2
5.27312	23418	CRB1	CRUM1_HUMAN	0	0	2
5.27312	22866	CNKSR2	CNKR2_HUMAN	0	0	2
5.27312	5010	CLDN11	CLD11_HUMAN	0	0	2
5.27312	920	CD4	CD4_HUMAN	0	0	2
5.27312	801	CALM1	CALM_HUMAN	0	0	2
5.27312	153	ADRB1	ADRB1_HUMAN	0	0	2
4.0152	731049	LOC731049	*	0	1	0
4.0152	652821	LOC652821	*	0	1	0
4.0152	55319	FLJ11184	*	0	1	0
4.0152	79095	C9orf16	CI016_HUMAN	0	1	0
4.0152	10591	C6orf108	RCL_HUMAN	0	1	0
4.0152	375484	C5orf25	CE025_HUMAN	0	1	0
4.0152	55322	C5orf22	CE022_HUMAN	0	1	0
4.0152	9315	C5orf13	NREP_HUMAN	0	1	0
4.0152	51374	C2orf28	ARAID_HUMAN	0	1	0
4.0152	8209	C21orf33	ES1_HUMAN	0	1	0
4.0152	57136	C20orf3	APMAP_HUMAN	0	1	0
4.0152	26097	C1orf77	CHTOP_HUMAN	0	1	0
4.0152	339448	C1orf174	CA174_HUMAN	0	1	0
4.0152	57095	C1orf128	PITH1_HUMAN	0	1	0
4.0152	79173	C19orf57	CS057_HUMAN	0	1	0
4.0152	25941	C18orf10	TPGS2_HUMAN	0	1	0
4.0152	171546	C14ORF147	SPTSA_HUMAN	0	1	0
4.0152	25758	C11orf41	K154L_HUMAN	0	1	0
4.0152	56673	C11orf16	CK016_HUMAN	0	1	0
4.0152	219738	C10orf35	CJ035_HUMAN	0	1	0
4.0152	54906	C10orf18	F208B_HUMAN	0	1	0
4.0152	79892	C10orf119	MCMBP_HUMAN	0	1	0
4.0152	7791	ZYX	ZYX_HUMAN	0	1	0
4.0152	9726	ZNF646	ZN646_HUMAN	0	1	0
4.0152	9640	ZNF592	ZN592_HUMAN	0	1	0
4.0152	84914	ZNF587	Z587B_HUMAN	0	1	0
4.0152	25888	ZNF473	ZN473_HUMAN	0	1	0
4.0152	7756	ZNF207	ZN207_HUMAN	0	1	0
4.0152	23613	ZMYND8	PKCB1_HUMAN	0	1	0
4.0152	51364	ZMYND10	ZMY10_HUMAN	0	1	0
4.0152	10269	ZMPSTE24	FACE1_HUMAN	0	1	0
4.0152	161882	ZFPM1	FOG1_HUMAN	0	1	0
4.0152	7542	ZFPL1	ZFPL1_HUMAN	0	1	0
4.0152	54469	ZFAND6	ZFAN6_HUMAN	0	1	0
4.0152	10444	ZER1	ZER1_HUMAN	0	1	0
4.0152	64429	ZDHHC6	ZDHC6_HUMAN	0	1	0
4.0152	23091	ZC3H13	ZC3HD_HUMAN	0	1	0
4.0152	7709	ZBTB17	ZBT17_HUMAN	0	1	0
4.0152	55249	YY1AP1	YYAP1_HUMAN	0	1	0
4.0152	64848	YTHDC2	YTDC2_HUMAN	0	1	0
4.0152	91746	YTHDC1	YTDC1_HUMAN	0	1	0
4.0152	10652	YKT6	YKT6_HUMAN	0	1	0
4.0152	81555	YIPF5	YIPF5_HUMAN	0	1	0
4.0152	11260	XPOT	XPOT_HUMAN	0	1	0
4.0152	7514	XPO1	XPO1_HUMAN	0	1	0
4.0152	7504	XK	XK_HUMAN	0	1	0
4.0152	331	XIAP	XIAP_HUMAN	0	1	0
4.0152	7498	XDH	XDH_HUMAN	0	1	0
4.0152	23286	WWC1	KIBRA_HUMAN	0	1	0
4.0152	7475	WNT6	WNT6_HUMAN	0	1	0
4.0152	26100	WIPI2	WIPI2_HUMAN	0	1	0
4.0152	147179	WIPF2	WIPF2_HUMAN	0	1	0
4.0152	7456	WIPF1	WIPF1_HUMAN	0	1	0
4.0152	55093	WDYHV1	NTAQ1_HUMAN	0	1	0
4.0152	112840	WDR89	WDR89_HUMAN	0	1	0
4.0152	284403	WDR62	WDR62_HUMAN	0	1	0
4.0152	22911	WDR47	WDR47_HUMAN	0	1	0
4.0152	80232	WDR26	WDR26_HUMAN	0	1	0
4.0152	9948	WDR1	WDR1_HUMAN	0	1	0
4.0152	114049	WBSCR22	WBS22_HUMAN	0	1	0
4.0152	51729	WBP11	WBP11_HUMAN	0	1	0
4.0152	7454	WAS	WASP_HUMAN	0	1	0
4.0152	23063	WAPAL	WAPL_HUMAN	0	1	0
4.0152	9525	VPS4B	VPS4B_HUMAN	0	1	0
4.0152	203547	VMA21	VMA21_HUMAN	0	1	0
4.0152	9686	VGLL4	VGLL4_HUMAN	0	1	0
4.0152	7415	VCP	TERA_HUMAN	0	1	0
4.0152	7414	VCL	VINC_HUMAN	0	1	0
4.0152	10493	VAT1	VAT1_HUMAN	0	1	0
4.0152	8673	VAMP8	VAMP8_HUMAN	0	1	0
4.0152	6845	VAMP7	VAMP7_HUMAN	0	1	0
4.0152	9341	VAMP3	VAMP3_HUMAN	0	1	0
4.0152	57050	UTP3	SAS10_HUMAN	0	1	0
4.0152	10713	USP39	SNUT2_HUMAN	0	1	0
4.0152	23032	USP33	UBP33_HUMAN	0	1	0
4.0152	23326	USP22	UBP22_HUMAN	0	1	0
4.0152	8237	USP11	UBP11_HUMAN	0	1	0
4.0152	9100	USP10	UBP10_HUMAN	0	1	0
4.0152	7398	USP1	UBP1_HUMAN	0	1	0
4.0152	8615	USO1	USO1_HUMAN	0	1	0
4.0152	7384	UQCRC1	QCR1_HUMAN	0	1	0
4.0152	5976	UPF1	RENT1_HUMAN	0	1	0
4.0152	222643	UNC5CL	UN5CL_HUMAN	0	1	0
4.0152	201294	UNC13D	UN13D_HUMAN	0	1	0
4.0152	7352	UCP3	UCP3_HUMAN	0	1	0
4.0152	7351	UCP2	UCP2_HUMAN	0	1	0
4.0152	7347	UCHL3	UCHL3_HUMAN	0	1	0
4.0152	29979	UBQLN1	UBQL1_HUMAN	0	1	0
4.0152	9354	UBE4A	UBE4A_HUMAN	0	1	0
4.0152	9690	UBE3C	UBE3C_HUMAN	0	1	0
4.0152	7332	UBE2L3	UB2L3_HUMAN	0	1	0
4.0152	7328	UBE2H	UBE2H_HUMAN	0	1	0
4.0152	11065	UBE2C	UBE2C_HUMAN	0	1	0
4.0152	7318	UBA7	UBA7_HUMAN	0	1	0
4.0152	7317	UBA1	UBA1_HUMAN	0	1	0
4.0152	7307	U2AF1	U2AF1_HUMAN	0	1	0
4.0152	9352	TXNL1	TXNL1_HUMAN	0	1	0
4.0152	10628	TXNIP	TXNIP_HUMAN	0	1	0
4.0152	10190	TXNDC9	TXND9_HUMAN	0	1	0
4.0152	7295	TXN	THIO_HUMAN	0	1	0
4.0152	7291	TWIST1	TWST1_HUMAN	0	1	0
4.0152	5756	TWF1	TWF1_HUMAN	0	1	0
4.0152	7286	TUFT1	TUFT1_HUMAN	0	1	0
4.0152	10426	TUBGCP3	GCP3_HUMAN	0	1	0
4.0152	10376	TUBA1B	TBA1B_HUMAN	0	1	0
4.0152	7275	TUB	TUB_HUMAN	0	1	0
4.0152	23093	TTLL5	TTLL5_HUMAN	0	1	0
4.0152	23170	TTLL12	TTL12_HUMAN	0	1	0
4.0152	9652	TTC37	TTC37_HUMAN	0	1	0
4.0152	7267	TTC3	TTC3_HUMAN	0	1	0
4.0152	7263	TST	THTR_HUMAN	0	1	0
4.0152	23617	TSSK2	TSSK2_HUMAN	0	1	0
4.0152	706	TSPO	TSPOB_HUMAN	0	1	0
4.0152	60385	TSKS	TSKS_HUMAN	0	1	0
4.0152	116461	TSEN15	SEN15_HUMAN	0	1	0
4.0152	8848	TSC22D1	T22D1_HUMAN	0	1	0
4.0152	55503	TRPV6	TRPV6_HUMAN	0	1	0
4.0152	6738	TROVE2	RO60_HUMAN	0	1	0
4.0152	7205	TRIP6	TRIP6_HUMAN	0	1	0
4.0152	9325	TRIP4	TRIP4_HUMAN	0	1	0
4.0152	9320	TRIP12	TRIPC_HUMAN	0	1	0
4.0152	11078	TRIOBP	TARA_HUMAN	0	1	0
4.0152	7204	TRIO	TRIO_HUMAN	0	1	0
4.0152	286827	TRIM59	TRI59_HUMAN	0	1	0
4.0152	51592	TRIM33	TRI33_HUMAN	0	1	0
4.0152	23650	TRIM29	TRI29_HUMAN	0	1	0
4.0152	10155	TRIM28	TIF1B_HUMAN	0	1	0
4.0152	10221	TRIB1	TRIB1_HUMAN	0	1	0
4.0152	50852	TRAT1	TRAT1_HUMAN	0	1	0
4.0152	80342	TRAF3IP3	T3JAM_HUMAN	0	1	0
4.0152	7187	TRAF3	TRAF3_HUMAN	0	1	0
4.0152	7173	TPO	PERT_HUMAN	0	1	0
4.0152	8626	TP63	P63_HUMAN	0	1	0
4.0152	10210	TOPORS	TOPRS_HUMAN	0	1	0
4.0152	7150	TOP1	TOP1_HUMAN	0	1	0
4.0152	146691	TOM1L2	TM1L2_HUMAN	0	1	0
4.0152	23534	TNPO3	TNPO3_HUMAN	0	1	0
4.0152	10188	TNK2	ACK1_HUMAN	0	1	0
4.0152	27242	TNFRSF21	TNR21_HUMAN	0	1	0
4.0152	7132	TNFRSF1A	TNR1A_HUMAN	0	1	0
4.0152	51330	TNFRSF12A	TNR12_HUMAN	0	1	0
4.0152	7117	TMSL3	*	0	1	0
4.0152	7114	TMSB4X	TYB4_HUMAN	0	1	0
4.0152	7113	TMPRSS2	TMPS2_HUMAN	0	1	0
4.0152	29766	TMOD3	TMOD3_HUMAN	0	1	0
4.0152	7110	TMF1	TMF1_HUMAN	0	1	0
4.0152	54968	TMEM70	TMM70_HUMAN	0	1	0
4.0152	81671	TMEM49	VMP1_HUMAN	0	1	0
4.0152	79073	TMEM109	TM109_HUMAN	0	1	0
4.0152	11018	TMED1	TMED1_HUMAN	0	1	0
4.0152	4071	TM4SF1	T4S1_HUMAN	0	1	0
4.0152	7091	TLE4	TLE4_HUMAN	0	1	0
4.0152	7083	TK1	KITH_HUMAN	0	1	0
4.0152	653252	TIMM23B	TI23B_HUMAN	0	1	0
4.0152	26230	TIAM2	TIAM2_HUMAN	0	1	0
4.0152	7066	THPO	TPO_HUMAN	0	1	0
4.0152	7054	TH	TY3H_HUMAN	0	1	0
4.0152	7048	TGFBR2	TGFR2_HUMAN	0	1	0
4.0152	7038	TG	THYG_HUMAN	0	1	0
4.0152	7037	TFRC	TFR1_HUMAN	0	1	0
4.0152	7036	TFR2	TFR2_HUMAN	0	1	0
4.0152	7027	TFDP1	TFDP1_HUMAN	0	1	0
4.0152	56159	TEX11	TEX11_HUMAN	0	1	0
4.0152	7015	TERT	TERT_HUMAN	0	1	0
4.0152	7008	TEF	TEF_HUMAN	0	1	0
4.0152	9524	TECR	TECR_HUMAN	0	1	0
4.0152	51567	TDP2	TYDP2_HUMAN	0	1	0
4.0152	6949	TCOF1	TCOF_HUMAN	0	1	0
4.0152	8115	TCL1A	TCL1A_HUMAN	0	1	0
4.0152	6938	TCF12	HTF4_HUMAN	0	1	0
4.0152	9338	TCEAL1	TCAL1_HUMAN	0	1	0
4.0152	8557	TCAP	TELT_HUMAN	0	1	0
4.0152	6909	TBX2	TBX2_HUMAN	0	1	0
4.0152	6907	TBL1X	TBL1X_HUMAN	0	1	0
4.0152	1155	TBCB	TBCB_HUMAN	0	1	0
4.0152	9779	TBC1D5	TBCD5_HUMAN	0	1	0
4.0152	23216	TBC1D1	TBCD1_HUMAN	0	1	0
4.0152	8887	TAX1BP1	TAXB1_HUMAN	0	1	0
4.0152	6891	TAP2	TAP2_HUMAN	0	1	0
4.0152	6878	TAF6	TAF6_HUMAN	0	1	0
4.0152	6877	TAF5	TAF5_HUMAN	0	1	0
4.0152	8148	TAF15	RBP56_HUMAN	0	1	0
4.0152	6882	TAF11	TAF11_HUMAN	0	1	0
4.0152	6881	TAF10	TAF10_HUMAN	0	1	0
4.0152	6867	TACC1	TACC1_HUMAN	0	1	0
4.0152	23118	TAB2	TAB2_HUMAN	0	1	0
4.0152	10454	TAB1	TAB1_HUMAN	0	1	0
4.0152	23208	SYT11	SYT11_HUMAN	0	1	0
4.0152	6855	SYP	SYPH_HUMAN	0	1	0
4.0152	8871	SYNJ2	SYNJ2_HUMAN	0	1	0
4.0152	9143	SYNGR3	SNG3_HUMAN	0	1	0
4.0152	9145	SYNGR1	SNG1_HUMAN	0	1	0
4.0152	6840	SVIL	SVIL_HUMAN	0	1	0
4.0152	79987	SVEP1	SVEP1_HUMAN	0	1	0
4.0152	6836	SURF4	SURF4_HUMAN	0	1	0
4.0152	6827	SUPT4H1	SPT4H_HUMAN	0	1	0
4.0152	25777	SUN2	SUN2_HUMAN	0	1	0
4.0152	8803	SUCLA2	SUCB1_HUMAN	0	1	0
4.0152	6813	STXBP2	STXB2_HUMAN	0	1	0
4.0152	6809	STX3	STX3_HUMAN	0	1	0
4.0152	8676	STX11	STX11_HUMAN	0	1	0
4.0152	412	STS	STS_HUMAN	0	1	0
4.0152	29966	STRN3	STRN3_HUMAN	0	1	0
4.0152	3925	STMN1	STMN1_HUMAN	0	1	0
4.0152	55240	STEAP3	STEA3_HUMAN	0	1	0
4.0152	6780	STAU1	STAU1_HUMAN	0	1	0
4.0152	6777	STAT5B	STA5B_HUMAN	0	1	0
4.0152	6775	STAT4	STAT4_HUMAN	0	1	0
4.0152	8027	STAM	STAM1_HUMAN	0	1	0
4.0152	10735	STAG2	STAG2_HUMAN	0	1	0
4.0152	10274	STAG1	STAG1_HUMAN	0	1	0
4.0152	51046	ST8SIA3	SIA8C_HUMAN	0	1	0
4.0152	23635	SSBP2	SSBP2_HUMAN	0	1	0
4.0152	26039	SS18L1	CREST_HUMAN	0	1	0
4.0152	8683	SRSF9	SRSF9_HUMAN	0	1	0
4.0152	6432	SRSF7	SRSF7_HUMAN	0	1	0
4.0152	6429	SRSF4	SRSF4_HUMAN	0	1	0
4.0152	6426	SRSF1	SRSF1_HUMAN	0	1	0
4.0152	26576	SRPK3	SRPK3_HUMAN	0	1	0
4.0152	6732	SRPK1	SRPK1_HUMAN	0	1	0
4.0152	6731	SRP72	SRP72_HUMAN	0	1	0
4.0152	6730	SRP68	SRP68_HUMAN	0	1	0
4.0152	6728	SRP19	SRP19_HUMAN	0	1	0
4.0152	6717	SRI	SORCN_HUMAN	0	1	0
4.0152	9901	SRGAP3	SRGP3_HUMAN	0	1	0
4.0152	10847	SRCAP	SRCAP_HUMAN	0	1	0
4.0152	10558	SPTLC1	SPTC1_HUMAN	0	1	0
4.0152	57731	SPTBN4	SPTN4_HUMAN	0	1	0
4.0152	6711	SPTBN1	SPTB2_HUMAN	0	1	0
4.0152	9806	SPOCK2	TICN2_HUMAN	0	1	0
4.0152	10653	SPINT2	SPIT2_HUMAN	0	1	0
4.0152	220082	SPERT	SPERT_HUMAN	0	1	0
4.0152	8404	SPARCL1	SPRL1_HUMAN	0	1	0
4.0152	9043	SPAG9	JIP4_HUMAN	0	1	0
4.0152	6670	SP3	SP3_HUMAN	0	1	0
4.0152	11262	SP140	LY10_HUMAN	0	1	0
4.0152	55553	SOX6	SOX6_HUMAN	0	1	0
4.0152	22986	SORCS3	SORC3_HUMAN	0	1	0
4.0152	6651	SON	SON_HUMAN	0	1	0
4.0152	122809	SOCS4	SOCS4_HUMAN	0	1	0
4.0152	9021	SOCS3	SOCS3_HUMAN	0	1	0
4.0152	8723	SNX4	SNX4_HUMAN	0	1	0
4.0152	6643	SNX2	SNX2_HUMAN	0	1	0
4.0152	9784	SNX17	SNX17_HUMAN	0	1	0
4.0152	11267	SNF8	SNF8_HUMAN	0	1	0
4.0152	6622	SNCA	SYUA_HUMAN	0	1	0
4.0152	6618	SNAPC2	SNPC2_HUMAN	0	1	0
4.0152	64754	SMYD3	SMYD3_HUMAN	0	1	0
4.0152	6611	SMS	SPSY_HUMAN	0	1	0
4.0152	6609	SMPD1	ASM_HUMAN	0	1	0
4.0152	23293	SMG6	EST1A_HUMAN	0	1	0
4.0152	23049	SMG1	SMG1_HUMAN	0	1	0
4.0152	57223	SMEK2	P4R3B_HUMAN	0	1	0
4.0152	54471	SMCR7L	MID51_HUMAN	0	1	0
4.0152	10051	SMC4	SMC4_HUMAN	0	1	0
4.0152	6602	SMARCD1	SMRD1_HUMAN	0	1	0
4.0152	6597	SMARCA4	SMCA4_HUMAN	0	1	0
4.0152	84679	SLC9A7	SL9A7_HUMAN	0	1	0
4.0152	6553	SLC9A5	SL9A5_HUMAN	0	1	0
4.0152	6508	SLC4A3	B3A3_HUMAN	0	1	0
4.0152	6522	SLC4A2	B3A2_HUMAN	0	1	0
4.0152	9906	SLC35E2	S35E2_HUMAN	0	1	0
4.0152	10463	SLC30A9	ZNT9_HUMAN	0	1	0
4.0152	6513	SLC2A1	GTR1_HUMAN	0	1	0
4.0152	2030	SLC29A1	S29A1_HUMAN	0	1	0
4.0152	293	SLC25A6	ADT3_HUMAN	0	1	0
4.0152	291	SLC25A4	ADT1_HUMAN	0	1	0
4.0152	9962	SLC23A2	S23A2_HUMAN	0	1	0
4.0152	9356	SLC22A6	S22A6_HUMAN	0	1	0
4.0152	6509	SLC1A4	SATT_HUMAN	0	1	0
4.0152	6566	SLC16A1	MOT1_HUMAN	0	1	0
4.0152	56996	SLC12A9	S12A9_HUMAN	0	1	0
4.0152	57468	SLC12A5	S12A5_HUMAN	0	1	0
4.0152	6558	SLC12A2	S12A2_HUMAN	0	1	0
4.0152	6557	SLC12A1	S12A1_HUMAN	0	1	0
4.0152	6504	SLAMF1	SLAF1_HUMAN	0	1	0
4.0152	6503	SLA	SLAP1_HUMAN	0	1	0
4.0152	6498	SKIL	SKIL_HUMAN	0	1	0
4.0152	4990	SIX6	SIX6_HUMAN	0	1	0
4.0152	27240	SIT1	SIT1_HUMAN	0	1	0
4.0152	23411	SIRT1	SIR1_HUMAN	0	1	0
4.0152	10326	SIRPB1	SIRBL_HUMAN	0	1	0
4.0152	6461	SHB	SHB_HUMAN	0	1	0
4.0152	22941	SHANK2	SHAN2_HUMAN	0	1	0
4.0152	51100	SH3GLB1	SHLB1_HUMAN	0	1	0
4.0152	10110	SGK2	SGK2_HUMAN	0	1	0
4.0152	6439	SFTPB	PSPB_HUMAN	0	1	0
4.0152	2810	SFN	1433S_HUMAN	0	1	0
4.0152	9814	SFI1	SFI1_HUMAN	0	1	0
4.0152	8175	SF3A2	SF3A2_HUMAN	0	1	0
4.0152	7536	SF1	SF01_HUMAN	0	1	0
4.0152	23064	SETX	SETX_HUMAN	0	1	0
4.0152	29950	SERTAD1	SRTD1_HUMAN	0	1	0
4.0152	710	SERPING1	IC1_HUMAN	0	1	0
4.0152	5270	SERPINE2	GDN_HUMAN	0	1	0
4.0152	5272	SERPINB9	SPB9_HUMAN	0	1	0
4.0152	1992	SERPINB1	ILEU_HUMAN	0	1	0
4.0152	26135	SERBP1	PAIRB_HUMAN	0	1	0
4.0152	57556	SEMA6A	SEM6A_HUMAN	0	1	0
4.0152	6402	SELL	LYAM1_HUMAN	0	1	0
4.0152	81929	SEH1L	SEH1_HUMAN	0	1	0
4.0152	10427	SEC24B	SC24B_HUMAN	0	1	0
4.0152	9919	SEC16A	SC16A_HUMAN	0	1	0
4.0152	6342	SCP2	NLTP_HUMAN	0	1	0
4.0152	6340	SCNN1G	SCNNG_HUMAN	0	1	0
4.0152	6337	SCNN1A	SCNNA_HUMAN	0	1	0
4.0152	29970	SCHIP1	SCHI1_HUMAN	0	1	0
4.0152	6319	SCD	ACOD_HUMAN	0	1	0
4.0152	10067	SCAMP3	SCAM3_HUMAN	0	1	0
4.0152	9522	SCAMP1	SCAM1_HUMAN	0	1	0
4.0152	6307	SC4MOL	MSMO1_HUMAN	0	1	0
4.0152	81846	SBF2	MTMRD_HUMAN	0	1	0
4.0152	6303	SAT1	SAT1_HUMAN	0	1	0
4.0152	54440	SASH3	SASH3_HUMAN	0	1	0
4.0152	9733	SART3	SART3_HUMAN	0	1	0
4.0152	9092	SART1	SNUT1_HUMAN	0	1	0
4.0152	10284	SAP18	SAP18_HUMAN	0	1	0
4.0152	25813	SAMM50	SAM50_HUMAN	0	1	0
4.0152	23623	RUSC1	RUSC1_HUMAN	0	1	0
4.0152	9136	RRP9	U3IP2_HUMAN	0	1	0
4.0152	6238	RRBP1	RRBP1_HUMAN	0	1	0
4.0152	58528	RRAGD	RRAGD_HUMAN	0	1	0
4.0152	64121	RRAGC	RRAGC_HUMAN	0	1	0
4.0152	26750	RPS6KC1	KS6C1_HUMAN	0	1	0
4.0152	6188	RPS3	RS3_HUMAN	0	1	0
4.0152	6185	RPN2	RPN2_HUMAN	0	1	0
4.0152	6184	RPN1	RPN1_HUMAN	0	1	0
4.0152	6181	RPLP2	RLA2_HUMAN	0	1	0
4.0152	6176	RPLP1	RLA1_HUMAN	0	1	0
4.0152	6175	RPLP0	RLA0_HUMAN	0	1	0
4.0152	6158	RPL28	RL28_HUMAN	0	1	0
4.0152	6157	RPL27A	RL27A_HUMAN	0	1	0
4.0152	6143	RPL19	RL19_HUMAN	0	1	0
4.0152	9045	RPL14	RL14_HUMAN	0	1	0
4.0152	6118	RPA2	RFA2_HUMAN	0	1	0
4.0152	9991	ROD1	PTBP3_HUMAN	0	1	0
4.0152	54538	ROBO4	ROBO4_HUMAN	0	1	0
4.0152	9810	RNF40	BRE1B_HUMAN	0	1	0
4.0152	140545	RNF32	RNF32_HUMAN	0	1	0
4.0152	81847	RNF146	RN146_HUMAN	0	1	0
4.0152	55905	RNF114	RN114_HUMAN	0	1	0
4.0152	6039	RNASE6	RNAS6_HUMAN	0	1	0
4.0152	54453	RIN2	RIN2_HUMAN	0	1	0
4.0152	9610	RIN1	RIN1_HUMAN	0	1	0
4.0152	22999	RIMS1	RIMS1_HUMAN	0	1	0
4.0152	55288	RHOT1	MIRO1_HUMAN	0	1	0
4.0152	399	RHOH	RHOH_HUMAN	0	1	0
4.0152	391	RHOG	RHOG_HUMAN	0	1	0
4.0152	6005	RHAG	RHAG_HUMAN	0	1	0
4.0152	9628	RGS6	RGS6_HUMAN	0	1	0
4.0152	8490	RGS5	RGS5_HUMAN	0	1	0
4.0152	5995	RGR	RGR_HUMAN	0	1	0
4.0152	23179	RGL1	RGL1_HUMAN	0	1	0
4.0152	11079	RER1	RER1_HUMAN	0	1	0
4.0152	9185	REPS2	REPS2_HUMAN	0	1	0
4.0152	5973	RENBP	RENBP_HUMAN	0	1	0
4.0152	28954	REM1	REM1_HUMAN	0	1	0
4.0152	5970	RELA	TF65_HUMAN	0	1	0
4.0152	5967	REG1A	REG1A_HUMAN	0	1	0
4.0152	9400	RECQL5	RECQ5_HUMAN	0	1	0
4.0152	5965	RECQL	RECQ1_HUMAN	0	1	0
4.0152	283248	RCOR2	RCOR2_HUMAN	0	1	0
4.0152	23186	RCOR1	RCOR1_HUMAN	0	1	0
4.0152	11030	RBPMS	RBPMS_HUMAN	0	1	0
4.0152	27316	RBMX	RBMX_HUMAN	0	1	0
4.0152	5937	RBMS1	RBMS1_HUMAN	0	1	0
4.0152	10181	RBM5	RBM5_HUMAN	0	1	0
4.0152	5936	RBM4	RBM4_HUMAN	0	1	0
4.0152	5931	RBBP7	RBBP7_HUMAN	0	1	0
4.0152	9821	RB1CC1	RBCC1_HUMAN	0	1	0
4.0152	30062	RAX	RX_HUMAN	0	1	0
4.0152	8045	RASSF7	RASF7_HUMAN	0	1	0
4.0152	9770	RASSF2	RASF2_HUMAN	0	1	0
4.0152	10125	RASGRP1	GRP1_HUMAN	0	1	0
4.0152	10156	RASA4	RASL2_HUMAN	0	1	0
4.0152	5916	RARG	RARG_HUMAN	0	1	0
4.0152	5914	RARA	RARA_HUMAN	0	1	0
4.0152	51735	RAPGEF6	RPGF6_HUMAN	0	1	0
4.0152	5909	RAP1GAP	RPGP1_HUMAN	0	1	0
4.0152	5905	RANGAP1	RAGP1_HUMAN	0	1	0
4.0152	8498	RANBP3	RANB3_HUMAN	0	1	0
4.0152	5901	RAN	RAN_HUMAN	0	1	0
4.0152	138046	RALYL	RALYL_HUMAN	0	1	0
4.0152	9649	RALGPS1	RGPS1_HUMAN	0	1	0
4.0152	5899	RALB	RALB_HUMAN	0	1	0
4.0152	5898	RALA	RALA_HUMAN	0	1	0
4.0152	10743	RAI1	RAI1_HUMAN	0	1	0
4.0152	5897	RAG2	RAG2_HUMAN	0	1	0
4.0152	353091	RAET1G	RET1G_HUMAN	0	1	0
4.0152	5889	RAD51C	RA51C_HUMAN	0	1	0
4.0152	10244	RABEPK	RABEK_HUMAN	0	1	0
4.0152	79874	RABEP2	RABE2_HUMAN	0	1	0
4.0152	7879	RAB7A	RAB7A_HUMAN	0	1	0
4.0152	5866	RAB3IL1	R3GEF_HUMAN	0	1	0
4.0152	5864	RAB3A	RAB3A_HUMAN	0	1	0
4.0152	9363	RAB33A	RB33A_HUMAN	0	1	0
4.0152	5874	RAB27B	RB27B_HUMAN	0	1	0
4.0152	57403	RAB22A	RB22A_HUMAN	0	1	0
4.0152	22931	RAB18	RAB18_HUMAN	0	1	0
4.0152	5831	PYCR1	P5CR1_HUMAN	0	1	0
4.0152	11137	PWP1	PWP1_HUMAN	0	1	0
4.0152	9698	PUM1	PUM1_HUMAN	0	1	0
4.0152	754	PTTG1IP	PTTG_HUMAN	0	1	0
4.0152	5805	PTS	PTPS_HUMAN	0	1	0
4.0152	51651	PTRH2	PTH2_HUMAN	0	1	0
4.0152	10076	PTPRU	PTPRU_HUMAN	0	1	0
4.0152	5802	PTPRS	PTPRS_HUMAN	0	1	0
4.0152	5801	PTPRR	PTPRR_HUMAN	0	1	0
4.0152	5793	PTPRG	PTPRG_HUMAN	0	1	0
4.0152	5788	PTPRC	PTPRC_HUMAN	0	1	0
4.0152	5786	PTPRA	PTPRA_HUMAN	0	1	0
4.0152	5777	PTPN6	PTN6_HUMAN	0	1	0
4.0152	84867	PTPN5	PTN5_HUMAN	0	1	0
4.0152	26191	PTPN22	PTN22_HUMAN	0	1	0
4.0152	26469	PTPN18	PTN18_HUMAN	0	1	0
4.0152	53635	PTOV1	PTOV1_HUMAN	0	1	0
4.0152	5741	PTH	PTHY_HUMAN	0	1	0
4.0152	5724	PTAFR	PTAFR_HUMAN	0	1	0
4.0152	56984	PSMG2	PSMG2_HUMAN	0	1	0
4.0152	9491	PSMF1	PSMF1_HUMAN	0	1	0
4.0152	5715	PSMD9	PSMD9_HUMAN	0	1	0
4.0152	9861	PSMD6	PSMD6_HUMAN	0	1	0
4.0152	5708	PSMD2	PSMD2_HUMAN	0	1	0
4.0152	5718	PSMD12	PSD12_HUMAN	0	1	0
4.0152	5717	PSMD11	PSD11_HUMAN	0	1	0
4.0152	5707	PSMD1	PSMD1_HUMAN	0	1	0
4.0152	5705	PSMC5	PRS8_HUMAN	0	1	0
4.0152	5700	PSMC1	PRS4_HUMAN	0	1	0
4.0152	5694	PSMB6	PSB6_HUMAN	0	1	0
4.0152	5691	PSMB3	PSB3_HUMAN	0	1	0
4.0152	5686	PSMA5	PSA5_HUMAN	0	1	0
4.0152	5683	PSMA2	PSA2_HUMAN	0	1	0
4.0152	5682	PSMA1	PSA1_HUMAN	0	1	0
4.0152	11168	PSIP1	PSIP1_HUMAN	0	1	0
4.0152	5678	PSG9	PSG9_HUMAN	0	1	0
4.0152	5673	PSG5	PSG5_HUMAN	0	1	0
4.0152	5671	PSG3	PSG3_HUMAN	0	1	0
4.0152	5663	PSEN1	PSN1_HUMAN	0	1	0
4.0152	23362	PSD3	PSD3_HUMAN	0	1	0
4.0152	5660	PSAP	SAP_HUMAN	0	1	0
4.0152	5652	PRSS8	PRSS8_HUMAN	0	1	0
4.0152	51450	PRRX2	PRRX2_HUMAN	0	1	0
4.0152	80863	PRRT1	PRRT1_HUMAN	0	1	0
4.0152	5639	PRRG2	TMG2_HUMAN	0	1	0
4.0152	10594	PRPF8	PRP8_HUMAN	0	1	0
4.0152	55119	PRPF38B	PR38B_HUMAN	0	1	0
4.0152	9129	PRPF3	PRPF3_HUMAN	0	1	0
4.0152	56341	PRMT8	ANM8_HUMAN	0	1	0
4.0152	10419	PRMT5	ANM5_HUMAN	0	1	0
4.0152	5612	PRKRIR	P52K_HUMAN	0	1	0
4.0152	8575	PRKRA	PRKRA_HUMAN	0	1	0
4.0152	5577	PRKAR2B	KAP3_HUMAN	0	1	0
4.0152	5553	PRG2	PRG2_HUMAN	0	1	0
4.0152	9588	PRDX6	PRDX6_HUMAN	0	1	0
4.0152	25824	PRDX5	PRDX5_HUMAN	0	1	0
4.0152	10549	PRDX4	PRDX4_HUMAN	0	1	0
4.0152	5052	PRDX1	PRDX1_HUMAN	0	1	0
4.0152	5547	PRCP	PCP_HUMAN	0	1	0
4.0152	10084	PQBP1	PQBP1_HUMAN	0	1	0
4.0152	55291	PPP6R3	PP6R3_HUMAN	0	1	0
4.0152	5537	PPP6C	PPP6_HUMAN	0	1	0
4.0152	5536	PPP5C	PPP5_HUMAN	0	1	0
4.0152	151987	PPP4R2	PP4R2_HUMAN	0	1	0
4.0152	9989	PPP4R1	PP4R1_HUMAN	0	1	0
4.0152	5534	PPP3R1	CANB1_HUMAN	0	1	0
4.0152	5518	PPP2R1A	2AAA_HUMAN	0	1	0
4.0152	5516	PPP2CB	PP2AB_HUMAN	0	1	0
4.0152	55607	PPP1R9A	NEB1_HUMAN	0	1	0
4.0152	23645	PPP1R15A	PR15A_HUMAN	0	1	0
4.0152	10105	PPIF	PPIF_HUMAN	0	1	0
4.0152	5479	PPIB	PPIB_HUMAN	0	1	0
4.0152	8495	PPFIBP2	LIPB2_HUMAN	0	1	0
4.0152	8499	PPFIA2	LIPA2_HUMAN	0	1	0
4.0152	8611	PPAP2A	LPP1_HUMAN	0	1	0
4.0152	10775	POP4	RPP29_HUMAN	0	1	0
4.0152	5440	POLR2K	RPAB4_HUMAN	0	1	0
4.0152	54107	POLE3	DPOE3_HUMAN	0	1	0
4.0152	23509	POFUT1	OFUT1_HUMAN	0	1	0
4.0152	4860	PNP	PNPH_HUMAN	0	1	0
4.0152	5406	PNLIP	LIPP_HUMAN	0	1	0
4.0152	56937	PMEPA1	PMEPA_HUMAN	0	1	0
4.0152	57048	PLSCR3	PLS3_HUMAN	0	1	0
4.0152	8985	PLOD3	PLOD3_HUMAN	0	1	0
4.0152	5351	PLOD1	PLOD1_HUMAN	0	1	0
4.0152	5341	PLEK	PLEK_HUMAN	0	1	0
4.0152	5336	PLCG2	PLCG2_HUMAN	0	1	0
4.0152	5327	PLAT	TPA_HUMAN	0	1	0
4.0152	9373	PLAA	PLAP_HUMAN	0	1	0
4.0152	8502	PKP4	PKP4_HUMAN	0	1	0
4.0152	5310	PKD1	PKD1_HUMAN	0	1	0
4.0152	64219	PJA1	PJA1_HUMAN	0	1	0
4.0152	8395	PIP5K1B	PI51B_HUMAN	0	1	0
4.0152	65018	PINK1	PINK1_HUMAN	0	1	0
4.0152	9091	PIGQ	PIGQ_HUMAN	0	1	0
4.0152	10026	PIGK	GPI8_HUMAN	0	1	0
4.0152	29085	PHPT1	PHP14_HUMAN	0	1	0
4.0152	22822	PHLDA1	PHLA1_HUMAN	0	1	0
4.0152	51230	PHF20	PHF20_HUMAN	0	1	0
4.0152	1912	PHC2	PHC2_HUMAN	0	1	0
4.0152	5216	PFN1	PROF1_HUMAN	0	1	0
4.0152	5211	PFKL	K6PL_HUMAN	0	1	0
4.0152	5203	PFDN4	PFD4_HUMAN	0	1	0
4.0152	8799	PEX11B	PX11B_HUMAN	0	1	0
4.0152	5037	PEBP1	PEBP1_HUMAN	0	1	0
4.0152	79849	PDZD3	NHRF4_HUMAN	0	1	0
4.0152	23037	PDZD2	PDZD2_HUMAN	0	1	0
4.0152	23042	PDXDC1	PDXD1_HUMAN	0	1	0
4.0152	9260	PDLIM7	PDLI7_HUMAN	0	1	0
4.0152	10611	PDLIM5	PDLI5_HUMAN	0	1	0
4.0152	5156	PDGFRA	PGFRA_HUMAN	0	1	0
4.0152	5144	PDE4D	PDE4D_HUMAN	0	1	0
4.0152	5138	PDE2A	PDE2A_HUMAN	0	1	0
4.0152	79031	PDCL3	PDCL3_HUMAN	0	1	0
4.0152	10015	PDCD6IP	PDC6I_HUMAN	0	1	0
4.0152	5134	PDCD2	PDCD2_HUMAN	0	1	0
4.0152	5133	PDCD1	PDCD1_HUMAN	0	1	0
4.0152	5111	PCNA	PCNA_HUMAN	0	1	0
4.0152	27445	PCLO	PCLO_HUMAN	0	1	0
4.0152	56097	PCDHGC5	PCDGM_HUMAN	0	1	0
4.0152	5095	PCCA	PCCA_HUMAN	0	1	0
4.0152	54039	PCBP3	PCBP3_HUMAN	0	1	0
4.0152	5090	PBX3	PBX3_HUMAN	0	1	0
4.0152	55193	PBRM1	PB1_HUMAN	0	1	0
4.0152	5079	PAX5	PAX5_HUMAN	0	1	0
4.0152	11315	PARK7	PARK7_HUMAN	0	1	0
4.0152	5069	PAPPA	PAPP1_HUMAN	0	1	0
4.0152	5062	PAK2	PAK2_HUMAN	0	1	0
4.0152	5058	PAK1	PAK1_HUMAN	0	1	0
4.0152	10606	PAICS	PUR6_HUMAN	0	1	0
4.0152	5049	PAFAH1B2	PA1B2_HUMAN	0	1	0
4.0152	23241	PACS2	PACS2_HUMAN	0	1	0
4.0152	55690	PACS1	PACS1_HUMAN	0	1	0
4.0152	80227	PAAF1	PAAF1_HUMAN	0	1	0
4.0152	9127	P2RX6	P2RX6_HUMAN	0	1	0
4.0152	64064	OXCT2	SCOT2_HUMAN	0	1	0
4.0152	54726	OTUD4	OTUD4_HUMAN	0	1	0
4.0152	26031	OSBPL3	OSBL3_HUMAN	0	1	0
4.0152	4987	OPRL1	OPRX_HUMAN	0	1	0
4.0152	4983	OPHN1	OPHN1_HUMAN	0	1	0
4.0152	4978	OPCML	OPCM_HUMAN	0	1	0
4.0152	10439	OLFM1	NOE1_HUMAN	0	1	0
4.0152	11054	OGFR	OGFR_HUMAN	0	1	0
4.0152	55714	ODZ3	TEN3_HUMAN	0	1	0
4.0152	23363	OBSL1	OBSL1_HUMAN	0	1	0
4.0152	4942	OAT	OAT_HUMAN	0	1	0
4.0152	4928	NUP98	NUP98_HUMAN	0	1	0
4.0152	79902	NUP85	NUP85_HUMAN	0	1	0
4.0152	8021	NUP214	NU214_HUMAN	0	1	0
4.0152	4926	NUMA1	NUMA1_HUMAN	0	1	0
4.0152	57532	NUFIP2	NUFP2_HUMAN	0	1	0
4.0152	23386	NUDCD3	NUDC3_HUMAN	0	1	0
4.0152	64710	NUCKS1	NUCKS_HUMAN	0	1	0
4.0152	8439	NSMAF	FAN_HUMAN	0	1	0
4.0152	140767	NRSN1	NRSN1_HUMAN	0	1	0
4.0152	3084	NRG1	NRG1_HUMAN	0	1	0
4.0152	3164	NR4A1	NR4A1_HUMAN	0	1	0
4.0152	2063	NR2F6	NR2F6_HUMAN	0	1	0
4.0152	7376	NR1H2	NR1H2_HUMAN	0	1	0
4.0152	9572	NR1D1	NR1D1_HUMAN	0	1	0
4.0152	4881	NPR1	ANPRA_HUMAN	0	1	0
4.0152	9284	NPIP	NPIP_HUMAN	0	1	0
4.0152	10577	NPC2	NPC2_HUMAN	0	1	0
4.0152	4857	NOVA1	NOVA1_HUMAN	0	1	0
4.0152	4856	NOV	NOV_HUMAN	0	1	0
4.0152	4842	NOS1	NOS1_HUMAN	0	1	0
4.0152	10528	NOP56	NOP56_HUMAN	0	1	0
4.0152	4841	NONO	NONO_HUMAN	0	1	0
4.0152	23420	NOMO1	NOMO1_HUMAN	0	1	0
4.0152	4836	NMT1	NMT1_HUMAN	0	1	0
4.0152	349565	NMNAT3	NMNA3_HUMAN	0	1	0
4.0152	197358	NLRC3	NLRC3_HUMAN	0	1	0
4.0152	26257	NKX2-8	NKX28_HUMAN	0	1	0
4.0152	4807	NHLH1	HEN1_HUMAN	0	1	0
4.0152	55768	NGLY1	NGLY1_HUMAN	0	1	0
4.0152	27018	NGFRAP1	BEX3_HUMAN	0	1	0
4.0152	4803	NGF	NGF_HUMAN	0	1	0
4.0152	4790	NFKB1	NFKB1_HUMAN	0	1	0
4.0152	4784	NFIX	NFIX_HUMAN	0	1	0
4.0152	4783	NFIL3	NFIL3_HUMAN	0	1	0
4.0152	4782	NFIC	NFIC_HUMAN	0	1	0
4.0152	4781	NFIB	NFIB_HUMAN	0	1	0
4.0152	4776	NFATC4	NFAC4_HUMAN	0	1	0
4.0152	4775	NFATC3	NFAC3_HUMAN	0	1	0
4.0152	23114	NFASC	NFASC_HUMAN	0	1	0
4.0152	4761	NEUROD2	NDF2_HUMAN	0	1	0
4.0152	91754	NEK9	NEK9_HUMAN	0	1	0
4.0152	4741	NEFM	NFM_HUMAN	0	1	0
4.0152	55707	NECAP2	NECP2_HUMAN	0	1	0
4.0152	10529	NEBL	NEBL_HUMAN	0	1	0
4.0152	4718	NDUFC2	NDUC2_HUMAN	0	1	0
4.0152	4697	NDUFA4	NDUA4_HUMAN	0	1	0
4.0152	23413	NCS1	NCS1_HUMAN	0	1	0
4.0152	3071	NCKAP1L	NCKPL_HUMAN	0	1	0
4.0152	4689	NCF4	NCF4_HUMAN	0	1	0
4.0152	22916	NCBP2	NCBP2_HUMAN	0	1	0
4.0152	25832	NBPF14	NBPFE_HUMAN	0	1	0
4.0152	26960	NBEA	NBEA_HUMAN	0	1	0
4.0152	4677	NARS	SYNC_HUMAN	0	1	0
4.0152	266812	NAP1L5	NP1L5_HUMAN	0	1	0
4.0152	4674	NAP1L2	NP1L2_HUMAN	0	1	0
4.0152	8883	NAE1	ULA1_HUMAN	0	1	0
4.0152	11143	MYST2	KAT7_HUMAN	0	1	0
4.0152	4656	MYOG	MYOG_HUMAN	0	1	0
4.0152	26509	MYOF	MYOF_HUMAN	0	1	0
4.0152	4645	MYO5B	MYO5B_HUMAN	0	1	0
4.0152	4542	MYO1F	MYO1F_HUMAN	0	1	0
4.0152	4634	MYL3	MYL3_HUMAN	0	1	0
4.0152	79784	MYH14	MYH14_HUMAN	0	1	0
4.0152	26292	MYCBP	MYCBP_HUMAN	0	1	0
4.0152	4609	MYC	MYC_HUMAN	0	1	0
4.0152	4607	MYBPC3	MYPC3_HUMAN	0	1	0
4.0152	4606	MYBPC2	MYPC2_HUMAN	0	1	0
4.0152	4601	MXI1	MXI1_HUMAN	0	1	0
4.0152	4597	MVD	MVD1_HUMAN	0	1	0
4.0152	4588	MUC6	MUC6_HUMAN	0	1	0
4.0152	4583	MUC2	MUC2_HUMAN	0	1	0
4.0152	66036	MTMR9	MTMR9_HUMAN	0	1	0
4.0152	55613	MTMR8	ASB12_HUMAN	0	1	0
4.0152	8897	MTMR3	MTMR3_HUMAN	0	1	0
4.0152	4507	MTAP	MTAP_HUMAN	0	1	0
4.0152	4486	MST1R	RON_HUMAN	0	1	0
4.0152	55173	MRPS10	RT10_HUMAN	0	1	0
4.0152	6182	MRPL12	RM12_HUMAN	0	1	0
4.0152	9902	MRC2	MRC2_HUMAN	0	1	0
4.0152	4355	MPP2	MPP2_HUMAN	0	1	0
4.0152	9643	MORF4L2	MO4L2_HUMAN	0	1	0
4.0152	10934	MORF4	*	0	1	0
4.0152	23041	MON2	MON2_HUMAN	0	1	0
4.0152	4331	MNAT1	MAT1_HUMAN	0	1	0
4.0152	4320	MMP11	MMP11_HUMAN	0	1	0
4.0152	51085	MLXIPL	MLXPL_HUMAN	0	1	0
4.0152	8079	MLF2	MLF2_HUMAN	0	1	0
4.0152	23608	MKRN1	MKRN1_HUMAN	0	1	0
4.0152	57496	MKL2	MKL2_HUMAN	0	1	0
4.0152	4288	MKI67	KI67_HUMAN	0	1	0
4.0152	4242	MFNG	MFNG_HUMAN	0	1	0
4.0152	55669	MFN1	MFN1_HUMAN	0	1	0
4.0152	339175	METTL2A	MET2A_HUMAN	0	1	0
4.0152	10988	METAP2	AMPM2_HUMAN	0	1	0
4.0152	4209	MEF2D	MEF2D_HUMAN	0	1	0
4.0152	29079	MED4	MED4_HUMAN	0	1	0
4.0152	6837	MED22	MED22_HUMAN	0	1	0
4.0152	9440	MED17	MED17_HUMAN	0	1	0
4.0152	4191	MDH2	MDHM_HUMAN	0	1	0
4.0152	4188	MDFI	MDFI_HUMAN	0	1	0
4.0152	28985	MCTS1	MCTS1_HUMAN	0	1	0
4.0152	4175	MCM6	MCM6_HUMAN	0	1	0
4.0152	4173	MCM4	MCM4_HUMAN	0	1	0
4.0152	4170	MCL1	MCL1_HUMAN	0	1	0
4.0152	4155	MBP	MBP_HUMAN	0	1	0
4.0152	8930	MBD4	MBD4_HUMAN	0	1	0
4.0152	4144	MAT2A	METK2_HUMAN	0	1	0
4.0152	23139	MAST2	MAST2_HUMAN	0	1	0
4.0152	4141	MARS	SYMC_HUMAN	0	1	0
4.0152	22924	MAPRE3	MARE3_HUMAN	0	1	0
4.0152	23162	MAPK8IP3	JIP3_HUMAN	0	1	0
4.0152	5599	MAPK8	MK08_HUMAN	0	1	0
4.0152	11184	MAP4K1	M4K1_HUMAN	0	1	0
4.0152	9175	MAP3K13	M3K13_HUMAN	0	1	0
4.0152	4296	MAP3K11	M3K11_HUMAN	0	1	0
4.0152	5609	MAP2K7	MP2K7_HUMAN	0	1	0
4.0152	5605	MAP2K2	MP2K2_HUMAN	0	1	0
4.0152	4130	MAP1A	MAP1A_HUMAN	0	1	0
4.0152	114569	MAL2	MAL2_HUMAN	0	1	0
4.0152	9863	MAGI2	MAGI2_HUMAN	0	1	0
4.0152	23764	MAFF	MAFF_HUMAN	0	1	0
4.0152	8567	MADD	MADD_HUMAN	0	1	0
4.0152	4085	MAD2L1	MD2L1_HUMAN	0	1	0
4.0152	8379	MAD1L1	MD1L1_HUMAN	0	1	0
4.0152	4074	M6PR	MPRD_HUMAN	0	1	0
4.0152	10434	LYPLA1	LYPA1_HUMAN	0	1	0
4.0152	27076	LYPD3	LYPD3_HUMAN	0	1	0
4.0152	4067	LYN	LYN_HUMAN	0	1	0
4.0152	4063	LY9	LY9_HUMAN	0	1	0
4.0152	4054	LTBP3	LTBP3_HUMAN	0	1	0
4.0152	4046	LSP1	LSP1_HUMAN	0	1	0
4.0152	23658	LSM5	LSM5_HUMAN	0	1	0
4.0152	57554	LRRC7	LRRC7_HUMAN	0	1	0
4.0152	57689	LRRC4C	LRC4C_HUMAN	0	1	0
4.0152	55631	LRRC40	LRC40_HUMAN	0	1	0
4.0152	4043	LRPAP1	AMRP_HUMAN	0	1	0
4.0152	7804	LRP8	LRP8_HUMAN	0	1	0
4.0152	9404	LPXN	LPXN_HUMAN	0	1	0
4.0152	23266	LPHN2	LPHN2_HUMAN	0	1	0
4.0152	23566	LPAR3	LPAR3_HUMAN	0	1	0
4.0152	4008	LMO7	LMO7_HUMAN	0	1	0
4.0152	55885	LMO3	LMO3_HUMAN	0	1	0
4.0152	3982	LIM2	LMIP_HUMAN	0	1	0
4.0152	3981	LIG4	DNLI4_HUMAN	0	1	0
4.0152	3957	LGALS2	LEG2_HUMAN	0	1	0
4.0152	23484	LEPROTL1	LERL1_HUMAN	0	1	0
4.0152	3953	LEPR	LEPR_HUMAN	0	1	0
4.0152	51176	LEF1	LEF1_HUMAN	0	1	0
4.0152	3949	LDLR	LDLR_HUMAN	0	1	0
4.0152	9079	LDB2	LDB2_HUMAN	0	1	0
4.0152	3937	LCP2	LCP2_HUMAN	0	1	0
4.0152	3936	LCP1	PLSL_HUMAN	0	1	0
4.0152	3933	LCN1	LCN1_HUMAN	0	1	0
4.0152	3932	LCK	LCK_HUMAN	0	1	0
4.0152	27040	LAT	LAT_HUMAN	0	1	0
4.0152	23185	LARP4B	LAR4B_HUMAN	0	1	0
4.0152	7805	LAPTM5	LAPM5_HUMAN	0	1	0
4.0152	9741	LAPTM4A	LAP4A_HUMAN	0	1	0
4.0152	3915	LAMC1	LAMC1_HUMAN	0	1	0
4.0152	3914	LAMB3	LAMB3_HUMAN	0	1	0
4.0152	3908	LAMA2	LAMA2_HUMAN	0	1	0
4.0152	3852	KRT5	K2C5_HUMAN	0	1	0
4.0152	3882	KRT32	K1H2_HUMAN	0	1	0
4.0152	3849	KRT2	K22E_HUMAN	0	1	0
4.0152	3868	KRT16	K1C16_HUMAN	0	1	0
4.0152	3845	KRAS	RASK_HUMAN	0	1	0
4.0152	3837	KPNB1	IMB1_HUMAN	0	1	0
4.0152	3840	KPNA4	IMA4_HUMAN	0	1	0
4.0152	354	KLK3	KLK3_HUMAN	0	1	0
4.0152	26085	KLK13	KLK13_HUMAN	0	1	0
4.0152	687	KLF9	KLF9_HUMAN	0	1	0
4.0152	1316	KLF6	KLF6_HUMAN	0	1	0
4.0152	4254	KITLG	SCF_HUMAN	0	1	0
4.0152	3814	KISS1	KISS1_HUMAN	0	1	0
4.0152	3798	KIF5A	KIF5A_HUMAN	0	1	0
4.0152	11127	KIF3A	KIF3A_HUMAN	0	1	0
4.0152	3796	KIF2A	KIF2A_HUMAN	0	1	0
4.0152	9928	KIF14	KIF14_HUMAN	0	1	0
4.0152	3832	KIF11	KIF11_HUMAN	0	1	0
4.0152	57498	KIDINS220	KDIS_HUMAN	0	1	0
4.0152	57578	KIAA1409	UNC79_HUMAN	0	1	0
4.0152	57179	KIAA1191	P33MX_HUMAN	0	1	0
4.0152	23053	KIAA0913	K0913_HUMAN	0	1	0
4.0152	23376	KIAA0776	UFL1_HUMAN	0	1	0
4.0152	23506	KIAA0240	K0240_HUMAN	0	1	0
4.0152	9778	KIAA0232	K0232_HUMAN	0	1	0
4.0152	3792	KEL	KELL_HUMAN	0	1	0
4.0152	11014	KDELR2	ERD22_HUMAN	0	1	0
4.0152	79734	KCTD17	KCD17_HUMAN	0	1	0
4.0152	3786	KCNQ3	KCNQ3_HUMAN	0	1	0
4.0152	3785	KCNQ2	KCNQ2_HUMAN	0	1	0
4.0152	3778	KCNMA1	KCMA1_HUMAN	0	1	0
4.0152	3777	KCNK3	KCNK3_HUMAN	0	1	0
4.0152	30818	KCNIP3	CSEN_HUMAN	0	1	0
4.0152	3756	KCNH1	KCNH1_HUMAN	0	1	0
4.0152	3725	JUN	JUN_HUMAN	0	1	0
4.0152	57338	JPH3	JPH3_HUMAN	0	1	0
4.0152	182	JAG1	JAG1_HUMAN	0	1	0
4.0152	3708	ITPR1	ITPR1_HUMAN	0	1	0
4.0152	81618	ITM2C	ITM2C_HUMAN	0	1	0
4.0152	9445	ITM2B	ITM2B_HUMAN	0	1	0
4.0152	3702	ITK	ITK_HUMAN	0	1	0
4.0152	23479	ISCU	ISCU_HUMAN	0	1	0
4.0152	8660	IRS2	IRS2_HUMAN	0	1	0
4.0152	126298	IRGQ	IRGQ_HUMAN	0	1	0
4.0152	3394	IRF8	IRF8_HUMAN	0	1	0
4.0152	3663	IRF5	IRF5_HUMAN	0	1	0
4.0152	3662	IRF4	IRF4_HUMAN	0	1	0
4.0152	10526	IPO8	IPO8_HUMAN	0	1	0
4.0152	10527	IPO7	IPO7_HUMAN	0	1	0
4.0152	3638	INSIG1	INSI1_HUMAN	0	1	0
4.0152	3630	INS	INS_HUMAN	0	1	0
4.0152	3636	INPPL1	SHIP2_HUMAN	0	1	0
4.0152	3635	INPP5D	SHIP1_HUMAN	0	1	0
4.0152	54891	INO80D	IN80D_HUMAN	0	1	0
4.0152	3623	INHA	INHA_HUMAN	0	1	0
4.0152	3614	IMPDH1	IMDH1_HUMAN	0	1	0
4.0152	3608	ILF2	ILF2_HUMAN	0	1	0
4.0152	3575	IL7R	IL7RA_HUMAN	0	1	0
4.0152	3574	IL7	IL7_HUMAN	0	1	0
4.0152	3561	IL2RG	IL2RG_HUMAN	0	1	0
4.0152	7850	IL1R2	IL1R2_HUMAN	0	1	0
4.0152	3603	IL16	IL16_HUMAN	0	1	0
4.0152	3597	IL13RA1	I13R1_HUMAN	0	1	0
4.0152	3587	IL10RA	I10R1_HUMAN	0	1	0
4.0152	8518	IKBKAP	ELP1_HUMAN	0	1	0
4.0152	3490	IGFBP7	IBP7_HUMAN	0	1	0
4.0152	3488	IGFBP5	IBP5_HUMAN	0	1	0
4.0152	3430	IFI35	IN35_HUMAN	0	1	0
4.0152	3420	IDH3B	IDH3B_HUMAN	0	1	0
4.0152	3419	IDH3A	IDH3A_HUMAN	0	1	0
4.0152	3417	IDH1	IDHC_HUMAN	0	1	0
4.0152	3383	ICAM1	ICAM1_HUMAN	0	1	0
4.0152	55699	IARS2	SYIM_HUMAN	0	1	0
4.0152	5654	HTRA1	HTRA1_HUMAN	0	1	0
4.0152	3360	HTR4	5HT4R_HUMAN	0	1	0
4.0152	27336	HTATSF1	HTSF1_HUMAN	0	1	0
4.0152	10808	HSPH1	HS105_HUMAN	0	1	0
4.0152	23640	HSPBP1	HPBP1_HUMAN	0	1	0
4.0152	3313	HSPA9	GRP75_HUMAN	0	1	0
4.0152	3309	HSPA5	GRP78_HUMAN	0	1	0
4.0152	3308	HSPA4	HSP74_HUMAN	0	1	0
4.0152	7184	HSP90B1	ENPL_HUMAN	0	1	0
4.0152	3299	HSF4	HSF4_HUMAN	0	1	0
4.0152	55806	HR	HAIR_HUMAN	0	1	0
4.0152	3208	HPCA	HPCA_HUMAN	0	1	0
4.0152	10481	HOXB13	HXB13_HUMAN	0	1	0
4.0152	9456	HOMER1	HOME1_HUMAN	0	1	0
4.0152	11100	HNRNPUL1	HNRL1_HUMAN	0	1	0
4.0152	3192	HNRNPU	HNRPU_HUMAN	0	1	0
4.0152	3189	HNRNPH3	HNRH3_HUMAN	0	1	0
4.0152	3188	HNRNPH2	HNRH2_HUMAN	0	1	0
4.0152	3182	HNRNPAB	ROAA_HUMAN	0	1	0
4.0152	3178	HNRNPA1	ROA1_HUMAN	0	1	0
4.0152	10949	HNRNPA0	ROA0_HUMAN	0	1	0
4.0152	3172	HNF4A	HNF4A_HUMAN	0	1	0
4.0152	90861	HN1L	HN1L_HUMAN	0	1	0
4.0152	51155	HN1	HN1_HUMAN	0	1	0
4.0152	10042	HMGXB4	HMGX4_HUMAN	0	1	0
4.0152	3157	HMGCS1	HMCS1_HUMAN	0	1	0
4.0152	3155	HMGCL	HMGCL_HUMAN	0	1	0
4.0152	8091	HMGA2	HMGA2_HUMAN	0	1	0
4.0152	3159	HMGA1	HMGA1_HUMAN	0	1	0
4.0152	3131	HLF	HLF_HUMAN	0	1	0
4.0152	8340	HIST1H2BL	H2B1L_HUMAN	0	1	0
4.0152	3094	HINT1	HINT1_HUMAN	0	1	0
4.0152	64344	HIF3A	HIF3A_HUMAN	0	1	0
4.0152	3091	HIF1A	HIF1A_HUMAN	0	1	0
4.0152	23119	HIC2	HIC2_HUMAN	0	1	0
4.0152	3083	HGFAC	HGFA_HUMAN	0	1	0
4.0152	26508	HEYL	HEYL_HUMAN	0	1	0
4.0152	3074	HEXB	HEXB_HUMAN	0	1	0
4.0152	3073	HEXA	HEXA_HUMAN	0	1	0
4.0152	8925	HERC1	HERC1_HUMAN	0	1	0
4.0152	9931	HELZ	HELZ_HUMAN	0	1	0
4.0152	25831	HECTD1	HECD1_HUMAN	0	1	0
4.0152	54919	HEATR2	HEAT2_HUMAN	0	1	0
4.0152	3069	HDLBP	VIGLN_HUMAN	0	1	0
4.0152	84064	HDHD2	HDHD2_HUMAN	0	1	0
4.0152	9759	HDAC4	HDAC4_HUMAN	0	1	0
4.0152	3059	HCLS1	HCLS1_HUMAN	0	1	0
4.0152	3048	HBG2	HBG2_HUMAN	0	1	0
4.0152	3047	HBG1	HBG1_HUMAN	0	1	0
4.0152	3046	HBE1	HBE_HUMAN	0	1	0
4.0152	8520	HAT1	HAT1_HUMAN	0	1	0
4.0152	1404	HAPLN1	HPLN1_HUMAN	0	1	0
4.0152	3030	HADHA	ECHA_HUMAN	0	1	0
4.0152	3033	HADH	HCDH_HUMAN	0	1	0
4.0152	23498	HAAO	3HAO_HUMAN	0	1	0
4.0152	3015	H2AFZ	H2AZ_HUMAN	0	1	0
4.0152	9330	GTF3C3	TF3C3_HUMAN	0	1	0
4.0152	2971	GTF3A	TF3A_HUMAN	0	1	0
4.0152	2969	GTF2I	GTF2I_HUMAN	0	1	0
4.0152	2965	GTF2H1	TF2H1_HUMAN	0	1	0
4.0152	2941	GSTA4	GSTA4_HUMAN	0	1	0
4.0152	2934	GSN	GELS_HUMAN	0	1	0
4.0152	2896	GRN	GRN_HUMAN	0	1	0
4.0152	2918	GRM8	GRM8_HUMAN	0	1	0
4.0152	2909	GRLF1	RHG35_HUMAN	0	1	0
4.0152	2901	GRIK5	GRIK5_HUMAN	0	1	0
4.0152	2900	GRIK4	GRIK4_HUMAN	0	1	0
4.0152	2899	GRIK3	GRIK3_HUMAN	0	1	0
4.0152	2891	GRIA2	GRIA2_HUMAN	0	1	0
4.0152	63940	GPSM3	GPSM3_HUMAN	0	1	0
4.0152	2823	GPM6A	GPM6A_HUMAN	0	1	0
4.0152	2819	GPD1	GPDA_HUMAN	0	1	0
4.0152	2812	GP1BB	GP1BB_HUMAN	0	1	0
4.0152	9527	GOSR1	GOSR1_HUMAN	0	1	0
4.0152	26003	GORASP2	GORS2_HUMAN	0	1	0
4.0152	27333	GOLIM4	GOLI4_HUMAN	0	1	0
4.0152	9950	GOLGA5	GOGA5_HUMAN	0	1	0
4.0152	79158	GNPTAB	GNPTA_HUMAN	0	1	0
4.0152	10007	GNPDA1	GNPI1_HUMAN	0	1	0
4.0152	2787	GNG5	GBG5_HUMAN	0	1	0
4.0152	54331	GNG2	GBG2_HUMAN	0	1	0
4.0152	55970	GNG12	GBG12_HUMAN	0	1	0
4.0152	10681	GNB5	GBB5_HUMAN	0	1	0
4.0152	2781	GNAZ	GNAZ_HUMAN	0	1	0
4.0152	2778	GNAS	GNAS2_HUMAN	0	1	0
4.0152	2771	GNAI2	GNAI2_HUMAN	0	1	0
4.0152	2769	GNA15	GNA15_HUMAN	0	1	0
4.0152	10672	GNA13	GNA13_HUMAN	0	1	0
4.0152	8833	GMPS	GUAA_HUMAN	0	1	0
4.0152	9535	GMFG	GMFG_HUMAN	0	1	0
4.0152	29997	GLTSCR2	GSCR2_HUMAN	0	1	0
4.0152	10539	GLRX3	GLRX3_HUMAN	0	1	0
4.0152	2745	GLRX	GLRX1_HUMAN	0	1	0
4.0152	2735	GLI1	GLI1_HUMAN	0	1	0
4.0152	2734	GLG1	GSLG1_HUMAN	0	1	0
4.0152	2720	GLB1	BGAL_HUMAN	0	1	0
4.0152	57165	GJC2	CXG2_HUMAN	0	1	0
4.0152	9815	GIT2	GIT2_HUMAN	0	1	0
4.0152	2692	GHRHR	GHRHR_HUMAN	0	1	0
4.0152	2686	GGT7	GGT7_HUMAN	0	1	0
4.0152	23163	GGA3	GGA3_HUMAN	0	1	0
4.0152	51608	GET4	GET4_HUMAN	0	1	0
4.0152	8521	GCM1	GCM1_HUMAN	0	1	0
4.0152	2643	GCH1	GCH1_HUMAN	0	1	0
4.0152	2631	GBAS	NIPS2_HUMAN	0	1	0
4.0152	2628	GATM	GATM_HUMAN	0	1	0
4.0152	54815	GATAD2A	P66A_HUMAN	0	1	0
4.0152	2626	GATA4	GATA4_HUMAN	0	1	0
4.0152	2617	GARS	SYG_HUMAN	0	1	0
4.0152	26130	GAPVD1	GAPD1_HUMAN	0	1	0
4.0152	2596	GAP43	NEUM_HUMAN	0	1	0
4.0152	23193	GANAB	GANAB_HUMAN	0	1	0
4.0152	2581	GALC	GALC_HUMAN	0	1	0
4.0152	2580	GAK	GAK_HUMAN	0	1	0
4.0152	2572	GAD2	DCE2_HUMAN	0	1	0
4.0152	2571	GAD1	DCE1_HUMAN	0	1	0
4.0152	11337	GABARAP	GBRAP_HUMAN	0	1	0
4.0152	2549	GAB1	GAB1_HUMAN	0	1	0
4.0152	2548	GAA	LYAG_HUMAN	0	1	0
4.0152	51343	FZR1	FZR_HUMAN	0	1	0
4.0152	2533	FYB	FYB_HUMAN	0	1	0
4.0152	5349	FXYD3	FXYD3_HUMAN	0	1	0
4.0152	8087	FXR1	FXR1_HUMAN	0	1	0
4.0152	2529	FUT7	FUT7_HUMAN	0	1	0
4.0152	2488	FSHB	FSHB_HUMAN	0	1	0
4.0152	6624	FSCN1	FSCN1_HUMAN	0	1	0
4.0152	285527	FRYL	FRYL_HUMAN	0	1	0
4.0152	9758	FRMPD4	FRPD4_HUMAN	0	1	0
4.0152	50943	FOXP3	FOXP3_HUMAN	0	1	0
4.0152	4303	FOXO4	FOXO4_HUMAN	0	1	0
4.0152	2308	FOXO1	FOXO1_HUMAN	0	1	0
4.0152	1112	FOXN3	FOXN3_HUMAN	0	1	0
4.0152	3607	FOXK2	FOXK2_HUMAN	0	1	0
4.0152	3170	FOXA2	FOXA2_HUMAN	0	1	0
4.0152	2355	FOSL2	FOSL2_HUMAN	0	1	0
4.0152	2342	FNTB	FNTB_HUMAN	0	1	0
4.0152	2339	FNTA	FNTA_HUMAN	0	1	0
4.0152	23048	FNBP1	FNBP1_HUMAN	0	1	0
4.0152	2313	FLI1	FLI1_HUMAN	0	1	0
4.0152	2312	FLG	FILA_HUMAN	0	1	0
4.0152	23770	FKBP8	FKBP8_HUMAN	0	1	0
4.0152	2281	FKBP1B	FKB1B_HUMAN	0	1	0
4.0152	2272	FHIT	FHIT_HUMAN	0	1	0
4.0152	2263	FGFR2	FGFR2_HUMAN	0	1	0
4.0152	2260	FGFR1	FGFR1_HUMAN	0	1	0
4.0152	9637	FEZ2	FEZ2_HUMAN	0	1	0
4.0152	2242	FES	FES_HUMAN	0	1	0
4.0152	2235	FECH	HEMH_HUMAN	0	1	0
4.0152	2232	FDXR	ADRO_HUMAN	0	1	0
4.0152	2224	FDPS	FPPS_HUMAN	0	1	0
4.0152	2222	FDFT1	FDFT_HUMAN	0	1	0
4.0152	55294	FBXW7	FBXW7_HUMAN	0	1	0
4.0152	26190	FBXW2	FBXW2_HUMAN	0	1	0
4.0152	23291	FBXW11	FBW1B_HUMAN	0	1	0
4.0152	26273	FBXO3	FBX3_HUMAN	0	1	0
4.0152	23219	FBXO28	FBX28_HUMAN	0	1	0
4.0152	2091	FBL	FBRL_HUMAN	0	1	0
4.0152	10922	FASTK	FASTK_HUMAN	0	1	0
4.0152	2194	FASN	FAS_HUMAN	0	1	0
4.0152	55120	FANCL	FANCL_HUMAN	0	1	0
4.0152	2176	FANCC	FANCC_HUMAN	0	1	0
4.0152	25940	FAM98A	FA98A_HUMAN	0	1	0
4.0152	9750	FAM65B	FA65B_HUMAN	0	1	0
4.0152	23172	FAM175B	F175B_HUMAN	0	1	0
4.0152	9415	FADS2	FADS2_HUMAN	0	1	0
4.0152	3992	FADS1	FADS1_HUMAN	0	1	0
4.0152	8772	FADD	FADD_HUMAN	0	1	0
4.0152	729163	FABP5P2	*	0	1	0
4.0152	2150	F2RL1	PAR2_HUMAN	0	1	0
4.0152	2147	F2	THRB_HUMAN	0	1	0
4.0152	2160	F11	FA11_HUMAN	0	1	0
4.0152	2159	F10	FA10_HUMAN	0	1	0
4.0152	2131	EXT1	EXT1_HUMAN	0	1	0
4.0152	23233	EXOC6B	EXC6B_HUMAN	0	1	0
4.0152	55770	EXOC2	EXOC2_HUMAN	0	1	0
4.0152	51466	EVL	EVL_HUMAN	0	1	0
4.0152	115704	EVI5L	EVI5L_HUMAN	0	1	0
4.0152	2120	ETV6	ETV6_HUMAN	0	1	0
4.0152	2114	ETS2	ETS2_HUMAN	0	1	0
4.0152	2101	ESRRA	ERR1_HUMAN	0	1	0
4.0152	2100	ESR2	ESR2_HUMAN	0	1	0
4.0152	2098	ESD	ESTD_HUMAN	0	1	0
4.0152	2071	ERCC3	ERCC3_HUMAN	0	1	0
4.0152	2068	ERCC2	ERCC2_HUMAN	0	1	0
4.0152	58513	EPS15L1	EP15R_HUMAN	0	1	0
4.0152	2060	EPS15	EPS15_HUMAN	0	1	0
4.0152	2058	EPRS	SYEP_HUMAN	0	1	0
4.0152	2057	EPOR	EPOR_HUMAN	0	1	0
4.0152	2051	EPHB6	EPHB6_HUMAN	0	1	0
4.0152	2050	EPHB4	EPHB4_HUMAN	0	1	0
4.0152	1969	EPHA2	EPHA2_HUMAN	0	1	0
4.0152	23136	EPB41L3	E41L3_HUMAN	0	1	0
4.0152	2034	EPAS1	EPAS1_HUMAN	0	1	0
4.0152	10495	ENOX2	ENOX2_HUMAN	0	1	0
4.0152	58478	ENOPH1	ENOPH_HUMAN	0	1	0
4.0152	2023	ENO1	ENOA_HUMAN	0	1	0
4.0152	64834	ELOVL1	ELOV1_HUMAN	0	1	0
4.0152	55531	ELMOD1	ELMD1_HUMAN	0	1	0
4.0152	9844	ELMO1	ELMO1_HUMAN	0	1	0
4.0152	80237	ELL3	ELL3_HUMAN	0	1	0
4.0152	22936	ELL2	ELL2_HUMAN	0	1	0
4.0152	2000	ELF4	ELF4_HUMAN	0	1	0
4.0152	1995	ELAVL3	ELAV3_HUMAN	0	1	0
4.0152	1983	EIF5	IF5_HUMAN	0	1	0
4.0152	1978	EIF4EBP1	4EBP1_HUMAN	0	1	0
4.0152	1977	EIF4E	IF4E_HUMAN	0	1	0
4.0152	27335	EIF3K	EIF3K_HUMAN	0	1	0
4.0152	8664	EIF3D	EIF3D_HUMAN	0	1	0
4.0152	8894	EIF2S2	IF2B_HUMAN	0	1	0
4.0152	8890	EIF2B4	EI2BD_HUMAN	0	1	0
4.0152	27102	EIF2AK1	E2AK1_HUMAN	0	1	0
4.0152	30846	EHD2	EHD2_HUMAN	0	1	0
4.0152	23301	EHBP1	EHBP1_HUMAN	0	1	0
4.0152	1944	EFNA3	EFNA3_HUMAN	0	1	0
4.0152	1938	EEF2	EF2_HUMAN	0	1	0
4.0152	55268	ECHDC2	ECHD2_HUMAN	0	1	0
4.0152	10682	EBP	EBP_HUMAN	0	1	0
4.0152	10969	EBNA1BP2	EBP2_HUMAN	0	1	0
4.0152	55837	EAPP	EAPP_HUMAN	0	1	0
4.0152	55840	EAF2	EAF2_HUMAN	0	1	0
4.0152	1877	E4F1	E4F1_HUMAN	0	1	0
4.0152	1874	E2F4	E2F4_HUMAN	0	1	0
4.0152	9149	DYRK1B	DYR1B_HUMAN	0	1	0
4.0152	1856	DVL2	DVL2_HUMAN	0	1	0
4.0152	1848	DUSP6	DUS6_HUMAN	0	1	0
4.0152	1847	DUSP5	DUS5_HUMAN	0	1	0
4.0152	11266	DUSP12	DUS12_HUMAN	0	1	0
4.0152	1843	DUSP1	DUS1_HUMAN	0	1	0
4.0152	667	DST	DYST_HUMAN	0	1	0
4.0152	1829	DSG2	DSG2_HUMAN	0	1	0
4.0152	1828	DSG1	DSG1_HUMAN	0	1	0
4.0152	1825	DSC3	DSC3_HUMAN	0	1	0
4.0152	29102	DROSHA	RNC_HUMAN	0	1	0
4.0152	1819	DRG2	DRG2_HUMAN	0	1	0
4.0152	1808	DPYSL2	DPYL2_HUMAN	0	1	0
4.0152	1803	DPP4	DPP4_HUMAN	0	1	0
4.0152	8813	DPM1	DPM1_HUMAN	0	1	0
4.0152	23348	DOCK9	DOCK9_HUMAN	0	1	0
4.0152	1795	DOCK3	DOCK3_HUMAN	0	1	0
4.0152	1794	DOCK2	DOCK2_HUMAN	0	1	0
4.0152	23549	DNPEP	DNPEP_HUMAN	0	1	0
4.0152	1786	DNMT1	DNMT1_HUMAN	0	1	0
4.0152	26052	DNM3	DYN3_HUMAN	0	1	0
4.0152	1785	DNM2	DYN2_HUMAN	0	1	0
4.0152	9829	DNAJC6	AUXI_HUMAN	0	1	0
4.0152	54431	DNAJC10	DJC10_HUMAN	0	1	0
4.0152	3337	DNAJB1	DNJB1_HUMAN	0	1	0
4.0152	23312	DMXL2	DMXL2_HUMAN	0	1	0
4.0152	1758	DMP1	DMP1_HUMAN	0	1	0
4.0152	27122	DKK3	DKK3_HUMAN	0	1	0
4.0152	27123	DKK2	DKK2_HUMAN	0	1	0
4.0152	54769	DIRAS2	DIRA2_HUMAN	0	1	0
4.0152	1735	DIO3	IOD3_HUMAN	0	1	0
4.0152	1730	DIAPH2	DIAP2_HUMAN	0	1	0
[truncated: 444 more rows]
