# Supplementary material for: Discovery of Cellular Proteins Required for the Early Steps of HCV Infection Using Integrative Genomics
Source: PLoS One. 2013 Apr 12;8(4):e60333. doi: 10.1371/journal.pone.0060333 (PMC3625227; doi:10.1371/journal.pone.0060333)
Supplement: File S5 — Gene Ontology (biological process) enrichment analysis of top 100 proteins. (XLSX) [file pone.0060333.s015.xlsx]

## Sheet: File S5
File S5. Gene Ontology (biological process) enrichment analysis of top 100 proteins
GO ID	Term	Count	Genes	Fold Enrichment	Benjamini	List Total	Pop Hits	Pop Total
GO:0022607	cellular component assembly	27	58, 2316, 928, 2335, 5048, 84612, 9223, 7040, 81, 56479, 3655, 7082, 3251, 5747, 7529, 9441, 5604, 348, 7430, 8825, 3688, 6386, 4089, 7106, 2185, 56288, 4950	4.82794	2.31686e-08	89	887	14116
GO:0022610	biological adhesion	23	977, 928, 2335, 3385, 8573, 3683, 949, 3897, 9076, 948, 9223, 7430, 3676, 3688, 3675, 3689, 4831, 2185, 56288, 1365, 8189, 3655, 50848	5.20393	8.55748e-08	89	701	14116
GO:0044085	cellular component biogenesis	27	58, 2316, 928, 2335, 5048, 84612, 9223, 7040, 81, 56479, 3655, 7082, 3251, 5747, 7529, 9441, 5604, 348, 7430, 8825, 3688, 6386, 4089, 7106, 2185, 56288, 4950	4.2781	1.11875e-07	89	1001	14116
GO:0007155	cell adhesion	23	977, 928, 2335, 3385, 8573, 3683, 949, 3897, 9076, 948, 9223, 7430, 3676, 3688, 3675, 3689, 4831, 2185, 56288, 1365, 8189, 3655, 50848	5.21136	1.66555e-07	89	700	14116
GO:0006928	cell motion	19	93185, 5747, 5578, 5604, 928, 3815, 2335, 5048, 949, 3683, 3897, 3676, 7040, 3688, 3689, 6386, 2185, 7046, 3655	6.34427	2.06502e-07	89	475	14116
GO:0040011	locomotion	17	5747, 5578, 5604, 3815, 2335, 5048, 949, 975, 3676, 7040, 3688, 3689, 6386, 2185, 7046, 3655, 5594	6.25595	2.35416e-06	89	431	14116
GO:0016477	cell migration	14	5747, 5578, 2335, 5048, 3815, 949, 3676, 7040, 3688, 3689, 6386, 2185, 7046, 3655	8.04527	3.6159e-06	89	276	14116
GO:0048518	positive regulation of biological process	35	7704, 967, 5578, 6464, 2316, 8573, 10955, 949, 3897, 948, 6500, 7189, 7040, 9774, 81, 5582, 7046, 3655, 3251, 7529, 4137, 4179, 930, 5604, 3815, 5701, 975, 348, 3688, 4831, 7341, 4089, 7533, 2185, 5594	2.73056	3.73695e-06	89	2033	14116
GO:0016043	cellular component organization	39	50855, 58, 8120, 5578, 2316, 928, 2335, 5048, 949, 3897, 84612, 9223, 948, 7040, 56479, 81, 7046, 3655, 7082, 3251, 5747, 7529, 9441, 4137, 5604, 348, 8825, 7430, 3688, 23435, 4831, 6386, 7534, 4089, 7106, 2185, 56288, 4950, 9646	2.47625	4.1382e-06	89	2498	14116
GO:0032879	regulation of localization	19	7529, 967, 5578, 5604, 2316, 3815, 949, 84612, 948, 348, 7189, 7040, 7341, 4089, 2185, 81, 56288, 7046, 5594	4.94021	5.20953e-06	89	610	14116
GO:0048870	cell motility	14	5747, 5578, 2335, 5048, 3815, 949, 3676, 7040, 3688, 3689, 6386, 2185, 7046, 3655	7.23288	8.09662e-06	89	307	14116
GO:0051674	localization of cell	14	5747, 5578, 2335, 5048, 3815, 949, 3676, 7040, 3688, 3689, 6386, 2185, 7046, 3655	7.23288	8.09662e-06	89	307	14116
GO:0034330	cell junction organization	8	50855, 7040, 928, 2335, 2185, 7082, 3655, 84612	22.2606	8.32563e-06	89	57	14116
GO:0048522	positive regulation of cellular process	32	7704, 967, 5578, 6464, 2316, 8573, 10955, 949, 3897, 948, 6500, 7189, 7040, 9774, 81, 5582, 7046, 3655, 3251, 7529, 4137, 5604, 3815, 5701, 975, 348, 3688, 4831, 4089, 7533, 2185, 5594	2.74792	1.23329e-05	89	1847	14116
GO:0065008	regulation of biological quality	28	64130, 58, 5579, 5578, 2316, 928, 2335, 6517, 949, 948, 9076, 7040, 7046, 5747, 7529, 4137, 3815, 5532, 348, 7430, 8825, 55327, 3689, 7534, 4089, 7533, 2185, 56288	3.02314	1.51314e-05	89	1469	14116
GO:0050793	regulation of developmental process	19	5747, 4137, 7704, 5578, 5604, 3815, 2335, 948, 348, 7430, 7040, 3688, 3689, 4831, 7533, 4089, 2185, 7046, 5594	4.47111	1.56954e-05	89	674	14116
GO:0051128	regulation of cellular component organization	16	5747, 4137, 967, 5578, 2335, 3815, 949, 348, 7430, 7040, 3689, 7341, 4089, 7533, 81, 7046	5.54085	1.61648e-05	89	458	14116
GO:0019226	transmission of nerve impulse	14	5747, 64130, 5578, 5048, 928, 5532, 9076, 348, 8825, 7040, 55327, 6386, 56479, 5594	6.34427	2.39711e-05	89	350	14116
GO:0051270	regulation of cell motion	11	7040, 5604, 3815, 2185, 56288, 81, 949, 7046, 84612, 5594, 348	9.03976	3.04627e-05	89	193	14116
GO:0065009	regulation of molecular function	22	7529, 5578, 6464, 5604, 2316, 3815, 5048, 949, 5701, 975, 6500, 348, 7189, 92140, 7040, 4831, 7341, 4089, 2185, 56288, 81, 7046	3.60098	3.19274e-05	89	969	14116
GO:0070271	protein complex biogenesis	16	3251, 5747, 7529, 9441, 5604, 2316, 84612, 9223, 8825, 7040, 4089, 7106, 2185, 56479, 56288, 4950	5.02516	3.96377e-05	89	505	14116
GO:0006461	protein complex assembly	16	3251, 5747, 7529, 9441, 5604, 2316, 84612, 9223, 8825, 7040, 4089, 7106, 2185, 56479, 56288, 4950	5.02516	3.96377e-05	89	505	14116
GO:0007399	nervous system development	23	93185, 3251, 5747, 9240, 4137, 7704, 5578, 5604, 928, 3815, 5048, 3897, 84612, 348, 9076, 7189, 7040, 4831, 7533, 4089, 2185, 56288, 7046	3.3529	4.46205e-05	89	1088	14116
GO:0044093	positive regulation of molecular function	17	7529, 6464, 5604, 3815, 949, 5701, 975, 6500, 348, 7189, 92140, 7040, 4831, 2185, 81, 56288, 7046	4.60122	4.60385e-05	89	586	14116
GO:0009653	anatomical structure morphogenesis	24	3251, 5747, 58, 7704, 5578, 5604, 928, 2335, 5048, 3897, 84612, 348, 7189, 7430, 3676, 3688, 7040, 4089, 2185, 56288, 7046, 3655, 7082, 5594	3.18009	5.20186e-05	89	1197	14116
GO:0007159	leukocyte adhesion	6	7430, 3676, 3688, 3689, 3683, 3897	33.9872	5.42687e-05	89	28	14116
GO:0048869	cellular developmental process	29	58, 7704, 5578, 928, 2335, 5048, 6517, 3897, 84612, 7189, 3676, 7040, 7046, 3655, 50848, 3251, 5747, 4137, 5604, 3815, 5532, 348, 7430, 3688, 4831, 4089, 7533, 2185, 56288	2.69613	5.51455e-05	89	1706	14116
GO:0032989	cellular component morphogenesis	14	3251, 5747, 58, 5578, 5604, 2335, 5048, 928, 3897, 84612, 7430, 7040, 3688, 56288	5.59318	6.54421e-05	89	397	14116
GO:0030154	cell differentiation	28	58, 7704, 5578, 2335, 5048, 6517, 3897, 84612, 7189, 3676, 7040, 7046, 3655, 50848, 3251, 5747, 4137, 5604, 3815, 5532, 348, 7430, 3688, 4831, 4089, 7533, 2185, 56288	2.71288	7.88069e-05	89	1637	14116
GO:0044419	interspecies interaction between organisms	12	3688, 7040, 8777, 4179, 260425, 3190, 949, 5701, 975, 50848, 5594, 9076	6.72537	8.53464e-05	89	283	14116
GO:0022604	regulation of cell morphogenesis	9	7430, 5747, 7040, 4137, 3689, 7533, 4089, 2335, 348	10.8966	8.64213e-05	89	131	14116
GO:0043933	macromolecular complex subunit organization	18	3251, 5747, 7529, 9441, 5604, 2316, 949, 84612, 348, 9223, 8825, 7040, 4089, 7106, 2185, 56288, 56479, 4950	4.02102	8.71775e-05	89	710	14116
GO:0048699	generation of neurons	16	3251, 5747, 4137, 5578, 5604, 3815, 5048, 3897, 84612, 348, 7040, 7533, 4089, 2185, 56288, 7046	4.53973	9.15613e-05	89	559	14116
GO:0048468	cell development	17	3251, 5747, 58, 7704, 5578, 5604, 3815, 2335, 5048, 3897, 5532, 84612, 7189, 7040, 3688, 2185, 56288	4.18682	0.000104546	89	644	14116
GO:0051272	positive regulation of cell motion	8	7040, 5604, 3815, 2185, 81, 949, 7046, 5594	12.9475	0.000128896	89	98	14116
GO:0065003	macromolecular complex assembly	17	3251, 5747, 7529, 9441, 5604, 2316, 84612, 9223, 348, 8825, 7040, 4089, 7106, 2185, 56288, 56479, 4950	4.05461	0.000149027	89	665	14116
GO:0022008	neurogenesis	16	3251, 5747, 4137, 5578, 5604, 3815, 5048, 3897, 84612, 348, 7040, 7533, 4089, 2185, 56288, 7046	4.22248	0.000197581	89	601	14116
GO:0007229	integrin-mediated signaling pathway	7	3676, 3688, 5747, 3675, 3689, 3683, 3655	15.8607	0.000221353	89	70	14116
GO:0034329	cell junction assembly	6	928, 2335, 2185, 7082, 3655, 84612	23.2107	0.000241328	89	41	14116
GO:0008104	protein localization	19	7529, 64130, 65266, 5579, 8120, 2316, 821, 5532, 975, 948, 7430, 8825, 7040, 55327, 6386, 7534, 7533, 81, 5594	3.4167	0.000298651	89	882	14116
GO:0033036	macromolecule localization	21	7529, 64130, 65266, 5579, 8120, 2316, 949, 5532, 821, 975, 948, 348, 7430, 8825, 7040, 55327, 6386, 7534, 7533, 81, 5594	3.09548	0.000331617	89	1076	14116
GO:0048519	negative regulation of biological process	28	7704, 5578, 2316, 928, 7189, 92140, 7040, 9774, 81, 5582, 7046, 5747, 7529, 4137, 5604, 3815, 5701, 5532, 348, 3688, 4831, 7341, 7534, 7533, 4089, 2185, 56288, 5594	2.45088	0.000372767	89	1812	14116
GO:0051174	regulation of phosphorus metabolic process	14	7529, 5578, 6464, 5604, 3815, 975, 348, 7189, 7040, 3689, 4089, 2185, 56288, 7046	4.57834	0.000373221	89	485	14116
GO:0019220	regulation of phosphate metabolic process	14	7529, 5578, 6464, 5604, 3815, 975, 348, 7189, 7040, 3689, 4089, 2185, 56288, 7046	4.57834	0.000373221	89	485	14116
GO:0045595	regulation of cell differentiation	14	5747, 4137, 7704, 5604, 3815, 948, 348, 7040, 3688, 4831, 7533, 4089, 7046, 5594	4.5132	0.000414839	89	492	14116
GO:0048856	anatomical structure development	34	93185, 9240, 58, 7704, 5578, 928, 2335, 5048, 3897, 84612, 9076, 7189, 3676, 7040, 7046, 3655, 7082, 50848, 3251, 5747, 9618, 4137, 5604, 3815, 5532, 348, 7430, 3688, 4831, 4089, 7533, 2185, 56288, 5594	2.134	0.000415091	89	2527	14116
GO:0031399	regulation of protein modification process	11	7040, 7529, 3689, 5578, 4089, 2185, 5582, 7046, 5701, 975, 6500	5.91415	0.000549756	89	295	14116
GO:0032270	positive regulation of cellular protein metabolic process	10	7040, 5578, 4089, 2185, 7046, 5701, 975, 6500, 5594, 348	6.80716	0.000552278	89	233	14116
GO:0048731	system development	32	93185, 9240, 58, 7704, 5578, 928, 5048, 3897, 84612, 9076, 7189, 3676, 7040, 7046, 3655, 50848, 3251, 5747, 9618, 4137, 5604, 3815, 5532, 348, 7430, 3688, 4831, 4089, 7533, 2185, 56288, 5594	2.17829	0.000557224	89	2330	14116
GO:0007268	synaptic transmission	11	8825, 5747, 64130, 55327, 5578, 6386, 5048, 56479, 5532, 5594, 348	5.85461	0.000574521	89	298	14116
GO:0051130	positive regulation of cellular component organization	9	7040, 4137, 967, 5578, 7341, 4089, 3815, 81, 7046	7.88652	0.000592268	89	181	14116
GO:0043085	positive regulation of catalytic activity	14	7529, 6464, 5604, 3815, 949, 5701, 975, 348, 6500, 7189, 7040, 2185, 56288, 7046	4.27018	0.000654792	89	520	14116
GO:0051247	positive regulation of protein metabolic process	10	7040, 5578, 4089, 2185, 7046, 5701, 975, 6500, 5594, 348	6.52703	0.00067876	89	243	14116
GO:0040012	regulation of locomotion	9	7040, 5578, 5604, 3815, 2185, 949, 84612, 5594, 348	7.43469	0.000853013	89	192	14116
GO:0007154	cell communication	17	5747, 64130, 5578, 928, 5048, 5532, 9076, 348, 8825, 7040, 55327, 3689, 6386, 7534, 56479, 3655, 5594	3.39159	0.000897207	89	795	14116
GO:0043405	regulation of MAP kinase activity	8	7040, 5578, 6464, 5604, 3815, 2185, 975, 348	8.99896	0.000899952	89	141	14116
GO:0042325	regulation of phosphorylation	13	6464, 5578, 5604, 3815, 975, 348, 7189, 7040, 3689, 4089, 2185, 56288, 7046	4.42465	0.0009606	89	466	14116
GO:0051246	regulation of protein metabolic process	14	7529, 5578, 2316, 5701, 975, 348, 6500, 7040, 3689, 4089, 2185, 7046, 5582, 5594	4.06684	0.000971739	89	546	14116
GO:0051093	negative regulation of developmental process	10	3688, 5747, 7040, 7704, 4831, 7533, 3815, 2185, 7046, 5594	6.12381	0.000983757	89	259	14116
GO:0040017	positive regulation of locomotion	7	7040, 5578, 5604, 3815, 2185, 949, 5594	11.3291	0.000993462	89	98	14116
GO:0032268	regulation of cellular protein metabolic process	13	7529, 5578, 5701, 975, 348, 6500, 7040, 3689, 4089, 2185, 7046, 5582, 5594	4.34997	0.00105606	89	474	14116
GO:0009893	positive regulation of metabolic process	18	3251, 5578, 6464, 5604, 8573, 3815, 5701, 975, 6500, 348, 7189, 7040, 7533, 4089, 2185, 5582, 7046, 5594	3.09981	0.00131151	89	921	14116
GO:0051641	cellular localization	18	5747, 7529, 64130, 8120, 5604, 2316, 5048, 821, 5532, 348, 7430, 8825, 7040, 55327, 6386, 7534, 7533, 5594	3.07642	0.00137236	89	928	14116
GO:0016337	cell-cell adhesion	10	7430, 3676, 3688, 3689, 3385, 56288, 1365, 3683, 3897, 9076	5.74662	0.00143683	89	276	14116
GO:0051179	localization	36	64130, 5579, 8120, 5578, 2316, 2335, 5048, 6517, 949, 821, 948, 3676, 7040, 81, 56479, 7046, 3655, 5747, 7529, 65266, 5604, 3815, 5532, 975, 348, 8825, 7430, 3688, 55327, 3689, 4831, 6386, 7534, 7533, 2185, 5594	1.90773	0.00143946	89	2993	14116
GO:0045859	regulation of protein kinase activity	11	7189, 7040, 5578, 6464, 5604, 3815, 2185, 56288, 7046, 975, 348	5.05703	0.00144564	89	345	14116
GO:0048523	negative regulation of cellular process	25	7704, 5578, 928, 7189, 92140, 7040, 9774, 81, 7046, 5582, 5747, 7529, 4137, 5604, 3815, 5701, 348, 3688, 4831, 7341, 7534, 7533, 4089, 56288, 5594	2.38866	0.00145319	89	1660	14116
GO:0050790	regulation of catalytic activity	17	7529, 5578, 6464, 5604, 2316, 5048, 3815, 949, 5701, 975, 6500, 348, 7189, 7040, 2185, 56288, 7046	3.18713	0.00147875	89	846	14116
GO:0045596	negative regulation of cell differentiation	9	3688, 5747, 7040, 7704, 4831, 7533, 3815, 7046, 5594	6.60861	0.0015002	89	216	14116
GO:0022603	regulation of anatomical structure morphogenesis	9	7430, 5747, 7040, 4137, 3689, 7533, 4089, 2335, 348	6.51809	0.00155988	89	219	14116
GO:0051649	establishment of localization in cell	17	5747, 7529, 64130, 8120, 5604, 2316, 5048, 821, 5532, 348, 8825, 7040, 55327, 6386, 7534, 7533, 5594	3.16469	0.00156242	89	852	14116
GO:0010604	positive regulation of macromolecule metabolic process	17	5578, 6464, 5604, 8573, 3815, 5701, 975, 348, 6500, 7189, 7040, 7533, 4089, 2185, 5582, 7046, 5594	3.14622	0.00162818	89	857	14116
GO:0045860	positive regulation of protein kinase activity	9	7189, 7040, 6464, 5604, 3815, 2185, 56288, 7046, 975	6.40117	0.00165447	89	223	14116
GO:0043549	regulation of kinase activity	11	7189, 7040, 5578, 6464, 5604, 3815, 2185, 56288, 7046, 975, 348	4.88704	0.00166684	89	357	14116
GO:0000902	cell morphogenesis	11	3251, 7430, 5747, 7040, 5578, 5604, 5048, 2335, 56288, 3897, 84612	4.90077	0.00167299	89	356	14116
GO:0045184	establishment of protein localization	16	7529, 64130, 5579, 8120, 2316, 821, 5532, 948, 8825, 7040, 55327, 6386, 7534, 7533, 81, 5594	3.30001	0.00168854	89	769	14116
GO:0030334	regulation of cell migration	8	7040, 5604, 3815, 2185, 949, 84612, 5594, 348	7.50801	0.00192399	89	169	14116
GO:0033674	positive regulation of kinase activity	9	7189, 7040, 6464, 5604, 3815, 2185, 56288, 7046, 975	6.17948	0.00200987	89	231	14116
GO:0030030	cell projection organization	11	3251, 5747, 5578, 6386, 5604, 5048, 2185, 56288, 3897, 3655, 84612	4.74096	0.00203474	89	368	14116
GO:0031325	positive regulation of cellular metabolic process	17	3251, 5578, 6464, 5604, 8573, 5701, 975, 348, 6500, 7189, 7040, 7533, 4089, 2185, 5582, 7046, 5594	3.06399	0.00205341	89	880	14116
GO:0051338	regulation of transferase activity	11	7189, 7040, 5578, 6464, 5604, 3815, 2185, 56288, 7046, 975, 348	4.68998	0.00216947	89	372	14116
GO:0010769	regulation of cell morphogenesis involved in differentiation	6	5747, 7040, 4137, 7533, 4089, 348	12.359	0.00240493	89	77	14116
GO:0051347	positive regulation of transferase activity	9	7189, 7040, 6464, 5604, 3815, 2185, 56288, 7046, 975	5.94775	0.00252446	89	240	14116
GO:0000904	cell morphogenesis involved in differentiation	9	3251, 5747, 7040, 5578, 5048, 2335, 56288, 3897, 84612	5.85025	0.00279529	89	244	14116
GO:0031175	neuron projection development	9	3251, 5747, 5578, 5604, 5048, 2185, 56288, 3897, 84612	5.57602	0.00383685	89	256	14116
GO:0007242	intracellular signaling cascade	20	10207, 7529, 65266, 5579, 5578, 6464, 5604, 2316, 260425, 3815, 975, 948, 348, 7189, 6386, 7533, 2185, 5582, 7046, 5594	2.52559	0.00428286	89	1256	14116
GO:0032880	regulation of protein localization	7	7189, 7040, 7529, 7341, 2316, 4089, 7046	8.04527	0.00432228	89	138	14116
GO:0030335	positive regulation of cell migration	6	7040, 5604, 3815, 2185, 949, 5594	10.6926	0.0044358	89	89	14116
GO:0031344	regulation of cell projection organization	6	5747, 4137, 7533, 3815, 7046, 348	10.6926	0.0044358	89	89	14116
GO:0007160	cell-matrix adhesion	6	3688, 3675, 3689, 2335, 2185, 3655	10.6926	0.0044358	89	89	14116
GO:0006468	protein amino acid phosphorylation	14	5747, 5579, 65266, 5578, 6464, 5604, 8573, 3815, 975, 7040, 2185, 7046, 5582, 5594	3.32908	0.00450667	89	667	14116
GO:0015031	protein transport	15	7529, 64130, 5579, 8120, 821, 5532, 948, 8825, 7040, 55327, 6386, 7534, 7533, 81, 5594	3.12218	0.00462241	89	762	14116
GO:0042221	response to chemical stimulus	20	3251, 58, 5578, 6464, 5604, 949, 5532, 9414, 348, 7040, 3689, 4831, 7534, 4089, 2185, 81, 1365, 5582, 7046, 5594	2.4763	0.00527006	89	1281	14116
GO:0048513	organ development	24	93185, 3251, 5747, 9618, 58, 7704, 5578, 5604, 3815, 5048, 5532, 348, 7189, 7430, 3676, 3688, 7040, 4831, 4089, 2185, 7046, 3655, 50848, 5594	2.1902	0.00558378	89	1738	14116
GO:0043687	post-translational protein modification	19	5747, 65266, 5579, 5578, 6464, 5604, 2335, 8573, 3815, 5532, 975, 7189, 7040, 7341, 2185, 5582, 7046, 9646, 5594	2.54952	0.00564328	89	1182	14116
GO:0007267	cell-cell signaling	13	5747, 64130, 5578, 5048, 5532, 348, 8825, 55327, 3689, 6386, 7534, 56479, 5594	3.43648	0.0059254	89	600	14116
GO:0007275	multicellular organismal development	33	93185, 9240, 58, 7704, 5578, 928, 5048, 3897, 84612, 9076, 7189, 3676, 7040, 7046, 3655, 7082, 50848, 3251, 5747, 9618, 4137, 5604, 3815, 5532, 348, 7430, 3688, 4831, 4089, 7533, 2185, 56288, 5594	1.82688	0.00600364	89	2865	14116
GO:0051049	regulation of transport	11	7189, 7040, 7529, 967, 5578, 2316, 4089, 81, 949, 7046, 348	4.01075	0.00626466	89	435	14116
GO:0048812	neuron projection morphogenesis	8	3251, 5747, 5578, 5604, 5048, 56288, 3897, 84612	5.95706	0.00627577	89	213	14116
GO:0031589	cell-substrate adhesion	6	3688, 3675, 3689, 2335, 2185, 3655	9.71062	0.00629592	89	98	14116
GO:0007010	cytoskeleton organization	11	7430, 3688, 5747, 58, 4137, 6386, 2316, 5048, 2185, 81, 348	4.00155	0.00631536	89	436	14116
GO:0030182	neuron differentiation	11	3251, 5747, 5578, 5604, 5048, 4089, 2185, 56288, 7046, 3897, 84612	3.98327	0.00641889	89	438	14116
GO:0032502	developmental process	35	93185, 9240, 58, 7704, 5578, 5048, 928, 2335, 6517, 3897, 84612, 9076, 7189, 3676, 7040, 7046, 3655, 7082, 50848, 3251, 5747, 9618, 4137, 5604, 3815, 5532, 348, 7430, 3688, 4831, 4089, 7533, 2185, 56288, 5594	1.76342	0.00643317	89	3148	14116
GO:0002376	immune system process	17	3251, 7704, 5578, 4179, 930, 3815, 3683, 5532, 7189, 3676, 7040, 3688, 3689, 7534, 7046, 3655, 5594	2.70172	0.00653109	89	998	14116
GO:0016310	phosphorylation	15	5747, 65266, 5579, 5578, 6464, 5604, 8573, 3815, 975, 7040, 4831, 2185, 7046, 5582, 5594	2.97388	0.00655665	89	800	14116
GO:0001775	cell activation	9	7189, 3251, 3676, 3688, 7040, 7534, 928, 3683, 5532	4.97373	0.00670074	89	287	14116
GO:0043406	positive regulation of MAP kinase activity	6	7040, 6464, 5604, 3815, 2185, 975	9.32981	0.0069279	89	102	14116
GO:0043067	regulation of programmed cell death	15	7529, 9618, 7704, 5578, 3815, 10955, 348, 7189, 7040, 9774, 4831, 7534, 81, 7046, 5594	2.92993	0.0073973	89	812	14116
GO:0007243	protein kinase cascade	10	7189, 65266, 5578, 6464, 5604, 3815, 2185, 7046, 975, 5594	4.28667	0.00742635	89	370	14116
GO:0010941	regulation of cell death	15	7529, 9618, 7704, 5578, 3815, 10955, 348, 7189, 7040, 9774, 4831, 7534, 81, 7046, 5594	2.91914	0.00746565	89	815	14116
GO:0010033	response to organic substance	14	3251, 58, 5578, 6464, 5604, 949, 5532, 9414, 348, 7040, 4831, 2185, 7046, 5594	3.07974	0.00748529	89	721	14116
GO:0007265	Ras protein signal transduction	6	7529, 6386, 6464, 5604, 5594, 348	9.06324	0.00748915	89	105	14116
GO:0051050	positive regulation of transport	8	7040, 967, 5578, 2316, 4089, 81, 7046, 348	5.68993	0.00749753	89	223	14116
GO:0009605	response to external stimulus	16	58, 5578, 4179, 5604, 928, 2335, 949, 3683, 948, 7040, 3689, 7534, 2185, 3655, 50848, 5594	2.77649	0.00751408	89	914	14116
GO:0006950	response to stress	23	5578, 4179, 930, 5604, 928, 2335, 3683, 949, 5532, 948, 348, 3688, 7040, 3689, 7341, 7534, 4089, 2185, 81, 1365, 7046, 50848, 5594	2.16496	0.00756918	89	1685	14116
GO:0030036	actin cytoskeleton organization	8	7430, 3688, 58, 6386, 2316, 5048, 2185, 81	5.6144	0.00762573	89	226	14116
GO:0048610	reproductive cellular process	7	3688, 7040, 7704, 5048, 3815, 2185, 7046	6.85338	0.00769059	89	162	14116
GO:0019953	sexual reproduction	11	93185, 3688, 7040, 9240, 7704, 4179, 928, 5048, 3815, 2185, 7046	3.80933	0.00793308	89	458	14116
GO:0010646	regulation of cell communication	17	5578, 6464, 5604, 2316, 3815, 5048, 3897, 5532, 975, 9223, 348, 7189, 7040, 7533, 4089, 2185, 7046	2.59761	0.00862722	89	1038	14116
