# Supplementary material for: Discovery of Cellular Proteins Required for the Early Steps of HCV Infection Using Integrative Genomics
Source: PLoS One. 2013 Apr 12;8(4):e60333. doi: 10.1371/journal.pone.0060333 (PMC3625227; doi:10.1371/journal.pone.0060333)
Supplement: File S6 — KEGG enrichment analysis of top 100 proteins. (XLSX) [file pone.0060333.s016.xlsx]

## Sheet: File S6
File S6. KEGG enrichment analysis of top 100 proteins
Term	Term	Count	Genes	Fold Enrichment	Benjamini	List Total	Pop Hits	Pop Total
hsa04530	Tight junction	21	10207, 50855, 5579, 5578, 260425, 8573, 9414, 84612, 64398, 9076, 9223, 27134, 8777, 56288, 81, 1365, 5582, 4950, 7082, 8189, 50848	11.5493	1.88738e-14	69	134	5085
hsa04670	Leukocyte transendothelial migration	15	5747, 5579, 5578, 3683, 9076, 3676, 7430, 3688, 3689, 2185, 81, 1365, 4950, 5582, 50848	9.36809	1.10231e-08	69	118	5085
hsa04514	Cell adhesion molecules (CAMs)	12	3676, 3688, 3689, 6383, 3385, 1365, 3683, 4950, 3897, 3655, 50848, 9076	6.6996	2.92648e-05	69	132	5085
hsa04510	Focal adhesion	14	5747, 5579, 5578, 6464, 5604, 2316, 2335, 3676, 3675, 3688, 81, 5582, 3655, 5594	5.13303	3.81857e-05	69	201	5085
hsa05200	Pathways in cancer	17	5747, 9618, 5579, 7704, 5578, 5604, 3815, 2335, 7189, 3675, 7040, 3688, 4089, 5582, 7046, 3655, 5594	3.81959	7.14553e-05	69	328	5085
hsa04650	Natural killer cell mediated cytotoxicity	10	5579, 3689, 5578, 6464, 5604, 2185, 5582, 3683, 5532, 5594	5.54103	0.000824591	69	133	5085
hsa04810	Regulation of actin cytoskeleton	12	7430, 3676, 3688, 5747, 3675, 3689, 5604, 2335, 81, 3683, 3655, 5594	4.11325	0.00132597	69	215	5085
hsa04370	VEGF signaling pathway	7	5747, 5579, 5578, 5604, 5582, 5532, 5594	6.87826	0.0047308	69	75	5085
hsa04012	ErbB signaling pathway	7	5747, 5579, 5578, 6464, 5604, 5582, 5594	5.92954	0.00697027	69	87	5085
hsa04640	Hematopoietic cell lineage	7	3676, 3675, 930, 928, 3815, 3655, 948	5.99848	0.00715307	69	86	5085
hsa05130	Pathogenic Escherichia coli infection	6	7430, 3688, 5578, 7534, 4950, 9076	7.75744	0.00763394	69	57	5085
hsa05222	Small cell lung cancer	7	7189, 3688, 5747, 3675, 9618, 2335, 3655	6.1413	0.00771578	69	84	5085
hsa04512	ECM-receptor interaction	7	3676, 3688, 3675, 6383, 2335, 3655, 948	6.1413	0.00771578	69	84	5085
hsa05214	Glioma	6	5579, 5578, 6464, 5604, 5582, 5594	7.01863	0.00926169	69	63	5085
